# Supplementary material for: A Heuristically Accelerated Reinforcement Learning-Based Neurosurgical Path Planner
Source: Cyborg Bionic Syst. 2023 May 11;4:0026. doi: 10.34133/cbsystems.0026 (PMC10204738; doi:10.34133/cbsystems.0026)
Supplement: Supplementary file 1 — Supplementary 1. The brain environment data. Supplementary 2. The path planning code. [file cbsystems.0026.f1.zip]

Archive with 2 entries (2 files):
- brain model.csv
- path_planning_env.py
