# Supplementary material for: A Heuristically Accelerated Reinforcement Learning-Based Neurosurgical Path Planner
Source: Cyborg Bionic Syst. 2023 May 11;4:0026. doi: 10.34133/cbsystems.0026 (PMC10204738; doi:10.34133/cbsystems.0026)
Supplement: Supplementary file 1 — Supplementary 1. The brain environment data. Supplementary 2. The path planning code. [file cbsystems.0026.f1.zip › brain model.csv]

-12.9943132400513	21.1365966796875	-73.9886169433594
-12.1914653778076	21.0290832519531	-74.0459899902344
-11.3863763809204	21.3902893066406	-73.9206237792969
-9.8793420791626	21.4327239990234	-74.0110473632813
-9.69301605224609	21.2735443115234	-74.0840454101563
-13.9828205108643	20.6531372070313	-74.0825500488281
-11.704948425293	20.607177734375	-74.0959167480469
-10.7998247146606	20.6480560302734	-74.1000671386719
-9.87849426269531	20.6521453857422	-74.1013488769531
-11.9095611572266	16.4732208251953	-73.5198364257813
-12.8115634918213	20.3418884277344	-74.0210876464844
-11.2961931228638	20.1475372314453	-74.1019897460938
-10.3751211166382	20.1556396484375	-74.102294921875
-9.26079654693604	20.4184265136719	-74.0962219238281
-9.22954368591309	16.8220062255859	-74.0997924804688
-12.3970432281494	19.7872467041016	-73.84423828125
-10.8368196487427	19.7634582519531	-74.1025390625
-9.01686096191406	19.7588653564453	-74.0928344726563
-8.67324542999268	19.998046875	-73.9487915039063
-11.2745113372803	19.2756652832031	-74.1016845703125
-9.91289138793945	19.2703704833984	-74.1021728515625
-11.7811012268066	18.8450927734375	-74.0899353027344
-11.0858449935913	18.6086883544922	-74.10205078125
-9.91040992736816	18.8173828125	-74.1022033691406
-9.23159694671631	18.6035614013672	-74.10107421875
-12.9503269195557	18.5327453613281	-73.7935180664063
-9.20567893981934	16.2808990478516	-74.09033203125
-10.6209259033203	18.1422271728516	-74.1024780273438
-9.89758968353271	18.3581848144531	-74.1022338867188
-8.81103324890137	18.5875549316406	-74.097412109375
-11.7090835571289	17.9481964111328	-74.1023254394531
-10.8162527084351	17.8778381347656	-74.1018981933594
-11.471170425415	15.8498992919922	-73.7289733886719
-8.76968669891357	18.0931701660156	-74.0957641601563
-10.3867340087891	16.1969451904297	-74.095703125
-11.5487613677979	17.6371612548828	-74.114013671875
-10.3776159286499	17.4311370849609	-74.1018981933594
-9.68835735321045	17.6702728271484	-74.1022644042969
-8.75493717193604	17.6874542236328	-74.093994140625
-11.699294090271	17.1209411621094	-74.0662841796875
-10.8203105926514	17.0414581298828	-74.0987548828125
-9.68692111968994	17.1908721923828	-74.1021423339844
18.0791015625	17.4358062744141	-74.1000061035156
19.910400390625	16.9813995361328	-74.1000061035156
-10.1602830886841	16.6889190673828	-74.1013793945313
17.6200981140137	16.5225067138672	-74.1005859375
18.9971008300781	16.5225067138672	-74.1015930175781
20.8283996582031	16.5225067138672	-74.1000061035156
17.6963005065918	16.2134094238281	-74.0700988769531
19.4561004638672	16.0635070800781	-74.1018981933594
-9.62317562103271	15.7114715576172	-74.0743713378906
17.3945350646973	15.4789123535156	-73.9036254882813
19.9150009155273	15.6045074462891	-74.1015930175781
18.0944976806641	15.1260070800781	-74.096923828125
19.9157409667969	15.1457977294922	-74.1015625
17.6181869506836	14.7489318847656	-74.09423828125
18.0816764831543	14.8523559570313	-74.1009826660156
19.9461326599121	14.6904602050781	-74.098876953125
17.6605491638184	14.4536437988281	-74.1026000976563
18.078914642334	14.4160614013672	-74.101318359375
18.7501106262207	14.4635772705078	-74.1021118164063
20.0079650878906	14.1998748779297	-74.0748291015625
17.8703384399414	13.990966796875	-74.1009521484375
18.3496170043945	13.7779388427734	-74.1015930175781
19.4329414367676	13.3654022216797	-74.09716796875
17.5636863708496	13.5393829345703	-74.0929870605469
18.0785064697266	13.5576477050781	-74.1011352539063
19.0238952636719	13.8290557861328	-74.1020812988281
19.1713676452637	13.4093017578125	-74.1016540527344
18.1148796081543	12.8644409179688	-74.099853515625
18.3300018310547	12.8385925292969	-74.1016235351563
18.7719650268555	12.8648986816406	-74.1017150878906
20.3206558227539	12.8423614501953	-74.0733032226563
18.9638328552246	12.7042846679688	-74.1015930175781
20.3694000244141	12.3916015625	-74.1000061035156
18.3536529541016	12.3896789550781	-74.0995178222656
18.7604522705078	12.2306213378906	-74.0996398925781
19.9194068908691	11.7576446533203	-74.0956115722656
18.4977836608887	11.6932067871094	-74.0635375976563
20.2844505310059	11.5036468505859	-74.0426940917969
19.0821571350098	11.1734771728516	-74.0002746582031
18.5642433166504	11.094482421875	-73.8981323242188
-9.24661445617676	18.1116638183594	-74.1013488769531
-9.44215679168701	21.5470886230469	-73.385009765625
-8.82710456848145	21.00048828125	-73.8455810546875
-8.5791540145874	20.5648040771484	-73.7247619628906
-13.2478713989258	20.4380950927734	-73.3727722167969
-8.53447151184082	20.1503143310547	-73.7680969238281
-12.2770185470581	19.5796051025391	-73.5565185546875
-8.20511436462402	19.5033874511719	-73.4069213867188
-8.36643028259277	19.0048370361328	-73.7561340332031
-8.19667720794678	18.3306579589844	-73.5940856933594
-12.9948644638062	17.6066436767578	-73.5209045410156
-11.7394065856934	16.8504943847656	-73.9258422851563
18.5381011962891	17.4358062744141	-73.6000061035156
-11.6778497695923	16.478515625	-73.7699279785156
20.3740005493164	16.9768981933594	-73.6000061035156
17.6200981140137	16.1058044433594	-73.6000061035156
-8.47834205627441	15.6217346191406	-73.7532348632813
-11.1834926605225	15.3440551757813	-73.7467346191406
-9.42997074127197	15.1532287597656	-73.9578857421875
16.9781494140625	15.1240539550781	-73.5492248535156
-10.5476188659668	14.9208831787109	-73.8090515136719
-8.88369464874268	14.6960144042969	-73.7040405273438
17.1515579223633	14.7577972412109	-73.9088134765625
-10.6955242156982	14.4291687011719	-73.6384582519531
-9.6077184677124	14.4954986572266	-73.768798828125
16.9228401184082	14.2724761962891	-73.7710571289063
20.3694000244141	14.2274932861328	-73.6000061035156
-9.62470436096191	13.9695739746094	-73.6369323730469
-0.250137329101563	-9.07661437988281	-49.7978820800781
16.7570877075195	13.7964324951172	-73.7194519042969
17.115608215332	14.008056640625	-73.9529724121094
17.2170143127441	13.9924468994141	-74.0260314941406
-0.591032028198242	-9.19163513183594	-49.5950622558594
0.613979339599609	-9.27040100097656	-47.8668518066406
16.5051116943359	13.5278015136719	-73.580078125
17.3204765319824	13.3283538818359	-74.0013122558594
16.8037605285645	13.0988159179688	-73.7130126953125
17.1534690856934	13.0970306396484	-73.8820495605469
20.3384094238281	12.4693908691406	-73.6011657714844
17.0796318054199	12.7580108642578	-73.7606811523438
17.6708030700684	12.6153869628906	-74.0069580078125
17.504280090332	12.3027801513672	-73.7466430664063
17.8160133361816	12.1808166503906	-73.8684997558594
20.3204002380371	11.9501495361328	-73.6260986328125
18.3045845031738	11.5572662353516	-73.8253479003906
19.9350547790527	11.4178466796875	-73.6622924804688
18.4781074523926	11.1484832763672	-73.8528442382813
19.0501823425293	10.7515258789063	-73.5311584472656
-12.2680568695068	21.5389251708984	-73.4693908691406
-11.3324642181396	21.5791625976563	-73.3170471191406
-10.0308227539063	18.7332000732422	-70.504150390625
-9.26578807830811	21.5551300048828	-72.8920593261719
-13.4102773666382	20.6278533935547	-73.046142578125
-8.22989082336426	20.6334838867188	-73.1310424804688
-8.22311496734619	20.14501953125	-73.3184204101563
-10.5549478530884	21.5522918701172	-73.5805358886719
-8.08344078063965	19.2735137939453	-73.1239929199219
-8.07780647277832	18.8274993896484	-73.1049499511719
-8.08491230010986	17.4252777099609	-73.4101257324219
-12.4493446350098	16.9059448242188	-73.0467834472656
18.1161994934082	16.9813995361328	-73.1000061035156
-12.2366409301758	16.6422882080078	-72.9985961914063
20.3740005493164	16.9768981933594	-72.6000061035156
-11.9821395874023	15.4778289794922	-73.023193359375
17.1745491027832	15.8976440429688	-73.1863403320313
-8.16064834594727	15.0691223144531	-73.2132873535156
16.9532432556152	15.3841857910156	-73.3108825683594
-8.44517040252686	14.5360565185547	-73.3930053710938
16.8324012756348	14.9482574462891	-73.4462585449219
-11.6021995544434	14.4310302734375	-72.8598327636719
16.3252182006836	14.2008514404297	-73.2603759765625
16.8473701477051	14.6111297607422	-73.6123962402344
-11.2378234863281	13.9263763427734	-73.0724182128906
-9.04389190673828	13.713623046875	-73.4148559570313
-8.3222713470459	13.9159851074219	-73.052978515625
16.1603813171387	13.7446899414063	-73.2804260253906
-10.5361948013306	13.4985961914063	-73.3926696777344
-10.2871122360229	13.4802398681641	-73.4779052734375
-9.26095294952393	13.3343048095703	-73.3504943847656
-9.04986190795898	13.5133666992188	-73.350341796875
0.821718215942383	-8.94305419921875	-48.3572082519531
15.772403717041	13.2699584960938	-73.0170593261719
16.0297737121582	13.5133209228516	-73.2312316894531
-10.3712902069092	13.0715484619141	-73.2837219238281
-10.3975095748901	12.8487854003906	-73.2000732421875
-9.73569583892822	13.2716217041016	-73.4239501953125
-11.4070978164673	13.0276184082031	-72.2810974121094
16.1999244689941	12.9284973144531	-73.3410339355469
16.4021644592285	12.8717498779297	-73.4558410644531
-10.132363319397	12.5273132324219	-73.1128540039063
-9.69265460968018	12.5392456054688	-73.106201171875
15.8930931091309	12.5444183349609	-73.0971374511719
16.8144683837891	12.510009765625	-73.5472106933594
16.2973213195801	11.9688720703125	-73.2280883789063
16.7917137145996	11.9563293457031	-73.3850402832031
17.002742767334	12.1243896484375	-73.4891052246094
17.3926277160645	11.8493041992188	-73.4194030761719
16.0792007446289	11.9006958007813	-73.1317138671875
16.7178497314453	11.6806488037109	-73.2791137695313
17.2330322265625	11.72021484375	-73.3479309082031
17.5820236206055	11.7341156005859	-73.370361328125
18.1281700134277	11.6079406738281	-73.24169921875
18.2888832092285	11.5925140380859	-73.2364501953125
16.5131492614746	11.3724670410156	-73.1487121582031
17.6101455688477	11.3186645507813	-73.0885314941406
18.6434593200684	11.0292358398438	-73.1790771484375
-13.5690889358521	21.1056365966797	-72.5882873535156
-11.1888284683228	21.5712127685547	-72.3746643066406
-9.75131130218506	21.5636291503906	-72.014892578125
-9.71322822570801	21.5640716552734	-72.3397827148438
-8.33489322662354	21.2524871826172	-72.6583251953125
-8.10554599761963	20.6543579101563	-72.4483642578125
-8.04257202148438	20.1488342285156	-72.5911865234375
-12.4473695755005	19.3398132324219	-72.5661010742188
-8.03228092193604	18.8401184082031	-72.4941101074219
-0.0570697784423828	-14.7080230712891	61.9539794921875
-8.03995513916016	18.3109283447266	-72.5907592773438
-1.02977752685547	-16.5409088134766	62.7811279296875
-15.9195246696472	-17.0835571289063	63.8729858398438
-0.906230926513672	-16.9138641357422	62.22998046875
-8.01353645324707	17.9420318603516	-72.6465148925781
0.858449935913086	-16.5410308837891	62.3670043945313
0.802762985229492	-17.1258392333984	62.7357177734375
-12.5300540924072	17.0954284667969	-72.6030883789063
18.5381011962891	17.4329986572266	-72.6000061035156
-12.1206512451172	16.4599304199219	-72.6919860839844
20.8283996582031	16.5225067138672	-72.6000061035156
17.062801361084	16.0635070800781	-72.6000061035156
20.8283996582031	15.6045074462891	-72.6000061035156
20.8283996582031	15.1454925537109	-72.6000061035156
16.1251640319824	14.7118530273438	-72.5359191894531
-11.597204208374	14.220947265625	-72.6118774414063
15.8698501586914	14.3675842285156	-72.4052734375
-8.13592433929443	13.7787933349609	-72.7418823242188
-11.2022304534912	13.3723297119141	-72.8128662109375
-8.21237850189209	13.3794097900391	-72.7543029785156
15.621898651123	13.5146789550781	-72.7396850585938
-10.8993892669678	12.8510589599609	-72.9074401855469
-37.893913269043	49.9815216064453	-35.4578552246094
-0.0845165252685547	-9.470947265625	-48.9149475097656
-8.30116081237793	12.9914245605469	-72.7341613769531
20.3675994873047	12.8506011962891	-72.6000061035156
-11.1031789779663	12.6257629394531	-72.6249694824219
-10.144905090332	12.398681640625	-73.037353515625
-38.360595703125	50.9290313720703	-35.3192749023438
-9.01247215270996	12.3960723876953	-72.8611145019531
-8.66701507568359	12.7407684326172	-72.895263671875
-8.60189533233643	12.63134765625	-72.8262634277344
15.5756645202637	12.5470733642578	-72.8348083496094
-10.8091096878052	12.4239654541016	-72.7852172851563
-10.6671085357666	11.9348449707031	-72.5943603515625
-9.42343616485596	11.9523315429688	-72.7867431640625
-9.58678340911865	12.2733459472656	-72.9659118652344
-9.4509449005127	12.1721496582031	-72.894775390625
-8.76072406768799	12.1331634521484	-72.6768188476563
15.5158996582031	12.1626739501953	-72.7890319824219
15.588939666748	12.3496246337891	-72.8502502441406
-10.1237449645996	11.5709838867188	-72.6061096191406
-9.69369792938232	11.7230224609375	-72.7078247070313
15.2220764160156	11.7709197998047	-72.5588684082031
15.5166473388672	11.5228271484375	-72.7845764160156
18.4109802246094	11.3484191894531	-73.0923461914063
15.2436866760254	11.0637817382813	-72.5562744140625
16.0592231750488	11.3190002441406	-73.0131530761719
17.0869331359863	10.9702606201172	-72.9962463378906
17.4891738891602	10.9524383544922	-72.8934936523438
18.5317192077637	11.0146789550781	-72.877685546875
19.6445236206055	11.1234436035156	-72.8849487304688
15.6380615234375	10.5156402587891	-72.654541015625
16.7721977233887	10.5928344726563	-72.8773193359375
16.9894027709961	10.5646209716797	-72.8360290527344
17.2937812805176	10.9104461669922	-72.925537109375
18.3038215637207	10.9660949707031	-72.7021179199219
18.8050575256348	10.8600769042969	-72.4089660644531
15.5460777282715	10.3235473632813	-72.5732727050781
16.0088500976563	10.3219451904297	-72.7085266113281
16.9361610412598	10.3300476074219	-72.7465515136719
17.2883529663086	10.0576629638672	-72.513916015625
16.2728614807129	9.85720825195313	-72.5694885253906
16.6184997558594	9.99638366699219	-72.6430969238281
-13.5700702667236	21.1098327636719	-72.0995178222656
-12.4165363311768	21.5807189941406	-72.5423278808594
-11.4796838760376	21.5729522705078	-72.1721496582031
-10.1658926010132	21.5679626464844	-71.5143127441406
-13.6140918731689	20.8596496582031	-72.3468322753906
-8.08711814880371	20.2108612060547	-72.2037048339844
-12.7957057952881	21.6049041748047	-71.7311401367188
-12.5144844055176	19.5480194091797	-72.4857482910156
-0.0766868591308594	-15.8673706054688	61.8422241210938
-13.1386013031006	18.5161895751953	-72.0331726074219
-8.12933826446533	18.5567474365234	-72.1223449707031
-0.728605270385742	-15.2718658447266	63.3732299804688
0.900741577148438	-17.5922241210938	62.6234741210938
-0.869104385375977	-15.8371124267578	61.948486328125
-1.12140846252441	-16.3289031982422	62.3895263671875
0.446718215942383	-15.8377075195313	61.9486694335938
0.199825286865234	-14.4976806640625	62.6625366210938
0.408653259277344	-15.6336517333984	61.9884643554688
-8.24732303619385	17.3192749023438	-71.9430847167969
18.9971008300781	17.8067016601563	-72.1000061035156
-8.0959939956665	16.9890441894531	-72.2821655273438
19.4561004638672	17.4358062744141	-72.1000061035156
-8.1753396987915	16.5204315185547	-72.0123596191406
-11.7925643920898	16.2060699462891	-72.0943908691406
16.9760322570801	16.0834350585938	-72.1721801757813
-11.7207593917847	15.8947143554688	-71.9974670410156
20.3897285461426	15.4716033935547	-71.9522094726563
16.2506828308105	15.0970306396484	-72.3204345703125
20.2811737060547	15.1687622070313	-71.6972045898438
16.0057601928711	14.7353363037109	-72.1481018066406
15.7802200317383	14.4477691650391	-71.9228515625
15.3420219421387	13.8840484619141	-72.0523071289063
-7.99883079528809	13.2771911621094	-72.367431640625
-11.2866430282593	12.7693634033203	-72.4298400878906
-7.97535514831543	12.8164672851563	-72.2579956054688
-11.2416324615479	12.4256591796875	-72.2430114746094
-8.22858715057373	12.3870849609375	-72.4384765625
19.8023490905762	12.2691040039063	-72.2037658691406
-11.013524055481	12.0073852539063	-72.2413024902344
-8.08044338226318	12.1220703125	-72.0642395019531
-8.33960247039795	11.9553527832031	-72.2657165527344
-10.693078994751	11.4474029541016	-72.1041870117188
-10.7267837524414	11.7829437255859	-72.4149780273438
-39.0269584655762	51.9788818359375	-34.8744812011719
0.289352416992188	-9.47154235839844	-48.4522705078125
-9.12672328948975	11.5552825927734	-72.5161743164063
-8.67732906341553	11.7151184082031	-72.3964538574219
-8.5992317199707	11.5124206542969	-72.2339477539063
19.494026184082	11.6127166748047	-72.0694580078125
-10.1465349197388	11.2397308349609	-72.3165588378906
-9.48842334747314	10.9954986572266	-72.2471923828125
-9.23071479797363	10.9010620117188	-72.16845703125
-8.78330516815186	11.2193145751953	-72.1886901855469
-8.82277965545654	10.998291015625	-72.0811767578125
14.6902961730957	10.8792724609375	-72.0083312988281
19.0809364318848	11.1449127197266	-71.9981689453125
-9.43992233276367	10.7668914794922	-72.0923156738281
-9.02335453033447	10.8573913574219	-72.0940856933594
15.1161117553711	10.7125701904297	-72.4004821777344
17.9215888977051	10.4678192138672	-72.3313293457031
14.7114601135254	10.0950164794922	-71.969970703125
17.4525833129883	10.1044921875	-72.42822265625
17.7954063415527	10.3254089355469	-72.3095703125
15.2315521240234	9.667724609375	-72.20947265625
15.6637840270996	9.6265869140625	-72.3523254394531
16.6181488037109	9.61282348632813	-72.4225463867188
16.8588180541992	9.63690185546875	-72.3954772949219
17.281551361084	9.67274475097656	-72.2160339355469
15.4253196716309	9.41596984863281	-72.1893005371094
16.2428932189941	9.44760131835938	-72.3289794921875
16.4145622253418	9.58638000488281	-72.4175720214844
17.2742881774902	9.50645446777344	-72.0929260253906
16.023811340332	9.15628051757813	-72.1478576660156
-13.1305770874023	21.5600891113281	-71.5975646972656
-11.551794052124	21.5664215087891	-71.7080383300781
-10.4862909317017	21.5678253173828	-72.1998596191406
-13.5390901565552	20.8742980957031	-71.8430480957031
-12.9256048202515	20.1424407958984	-71.6756591796875
-8.16851806640625	19.8730010986328	-71.927490234375
-9.79721260070801	21.1151885986328	-70.1172180175781
-8.12998104095459	18.9326629638672	-72.018798828125
-8.31490516662598	18.2615051269531	-71.7739562988281
-0.851316452026367	-16.9919891357422	62.8016357421875
-13.2755899429321	17.8983001708984	-71.8346252441406
-8.40069770812988	17.7425537109375	-71.6925659179688
0.114316940307617	-14.3247833251953	62.2862548828125
-0.523204803466797	-15.6021270751953	61.8372192382813
-0.260143280029297	-17.6763763427734	63.04638671875
-11.7782421112061	17.6448211669922	-71.4454345703125
9.81740188598633	17.7846984863281	-71.6000061035156
10.6333999633789	17.4403991699219	-71.6000061035156
-11.6261901855469	16.9972534179688	-71.5751953125
10.5127983093262	16.9813995361328	-71.6000061035156
19.847541809082	17.2433776855469	-71.6967468261719
9.81740188598633	16.7431945800781	-71.6000061035156
-11.5793838500977	16.1354064941406	-71.7433166503906
20.244758605957	16.0720977783203	-71.544921875
-8.26961040496826	15.5540618896484	-71.6456298828125
-11.5168333053589	15.1770324707031	-71.5183715820313
-11.6267375946045	14.7327423095703	-71.67626953125
-11.6369819641113	14.2434844970703	-71.5804748535156
20.229663848877	14.365234375	-71.7877502441406
15.1582984924316	13.7686004638672	-71.6000061035156
14.9361000061035	13.3096008300781	-71.6000061035156
14.8933525085449	12.8678283691406	-71.8255920410156
19.9743118286133	12.9981994628906	-71.5826416015625
14.6193351745605	12.3022003173828	-71.5339965820313
-7.95004940032959	12.3549346923828	-71.8494873046875
19.369441986084	11.8402404785156	-71.5249633789063
-11.0556917190552	11.4631958007813	-71.4619140625
-40.9474964141846	48.7046203613281	-32.7897644042969
-8.09622192382813	11.7400360107422	-71.7514343261719
19.3532943725586	11.5577392578125	-71.8800964355469
-10.6178617477417	11.0500335693359	-71.7523803710938
-43.0785617828369	48.7225494384766	-31.1590576171875
-8.24960899353027	11.323486328125	-71.7557983398438
14.4610214233398	11.3028869628906	-71.668701171875
19.1790580749512	11.3445739746094	-71.83544921875
-10.2938671112061	10.5174560546875	-71.596923828125
-10.0330181121826	10.7881469726563	-71.9775390625
-9.04217910766602	10.540283203125	-71.8574829101563
-8.88606643676758	10.8105621337891	-71.9886474609375
14.476318359375	10.6793060302734	-71.7550354003906
18.7734489440918	10.9417419433594	-71.7250366210938
-9.8107213973999	10.3181304931641	-71.6975402832031
-42.5798492431641	47.1301727294922	-32.4835205078125
-9.12599277496338	10.3448791503906	-71.7408142089844
18.0430603027344	10.2231292724609	-71.8519897460938
18.3222160339355	10.5113677978516	-71.8325805664063
14.2621650695801	9.53294372558594	-71.5000610351563
17.7370376586914	9.91604614257813	-71.9421997070313
14.9581832885742	9.42550659179688	-71.9821166992188
17.6193885803223	9.46917724609375	-71.6175231933594
17.369815826416	9.302490234375	-71.8027038574219
14.6377716064453	8.7135009765625	-71.5653686523438
15.4567031860352	9.03355407714844	-72.0162353515625
16.0567436218262	8.99357604980469	-72.0595397949219
16.5347366333008	8.900390625	-71.9828186035156
16.7336082458496	8.97007751464844	-71.977294921875
15.0813217163086	8.27867126464844	-71.5801086425781
16.0538177490234	8.33683776855469	-71.7187805175781
16.7235069274902	8.35629272460938	-71.5899658203125
15.2314720153809	8.18560791015625	-71.5790405273438
16.0478172302246	7.99591064453125	-71.5413818359375
-12.6738615036011	21.5654144287109	-71.0989379882813
-11.9854373931885	21.5741882324219	-70.8481140136719
-9.57551193237305	21.5458221435547	-71.2821655273438
-13.1338052749634	20.6514892578125	-71.2456665039063
-11.7540597915649	19.2770080566406	-70.4169921875
-13.083722114563	20.7019805908203	-71.0978698730469
-8.76324272155762	20.0784759521484	-71.1092834472656
-12.4965267181396	19.7353515625	-71.0997619628906
-9.69539928436279	21.4219360351563	-70.3532104492188
-8.84610652923584	19.2201843261719	-71.0522155761719
-8.77040863037109	18.9279022216797	-71.1495971679688
-11.7372694015503	18.4196319580078	-71.0330810546875
-11.9035797119141	18.0537719726563	-71.3526000976563
-11.3483514785767	17.5451812744141	-71.1675415039063
9.81740188598633	17.5888061523438	-71.1000061035156
-11.1182336807251	17.0643005371094	-71.1199340820313
9.3583984375	16.9813995361328	-71.2027893066406
18.2977752685547	17.1043853759766	-71.3810729980469
19.8854713439941	16.9187774658203	-71.3134765625
-8.63301563262939	16.6174163818359	-71.4271545410156
10.2764015197754	16.5428924560547	-71.1000061035156
18.0846366882324	16.8229217529297	-71.0470581054688
-11.3193874359131	15.9503631591797	-71.3748779296875
16.9655876159668	16.0247955322266	-71.1897888183594
-11.1216173171997	15.6556091308594	-71.1201782226563
19.9552307128906	16.0247650146484	-71.1392517089844
20.1204376220703	15.683837890625	-71.3530883789063
16.1840209960938	15.1281890869141	-71.1102600097656
20.1851005554199	15.4023590087891	-71.4514465332031
19.3384017944336	15.3750457763672	-70.4766540527344
-11.4709243774414	14.2433166503906	-71.0550842285156
20.0662612915039	14.476318359375	-71.3500671386719
15.130500793457	13.7686004638672	-71.1000061035156
19.9485168457031	13.315673828125	-71.329345703125
-11.6551532745361	13.3137817382813	-71.1075134277344
-7.99783039093018	12.9334716796875	-71.1436767578125
-11.5224637985229	12.4513702392578	-71.0989379882813
19.7076797485352	12.4396820068359	-71.4322814941406
14.3114395141602	11.9027099609375	-71.0581970214844
19.4687461853027	12.0965423583984	-71.2294006347656
-8.14931392669678	11.4255065917969	-71.6592407226563
19.2647705078125	11.7325134277344	-71.3319702148438
-8.10440444946289	11.0434875488281	-71.4043884277344
-8.0507287979126	11.2613830566406	-71.4277648925781
18.7737998962402	10.986083984375	-71.2431945800781
-10.7652139663696	10.8023376464844	-71.3492736816406
-10.6629209518433	10.7982177734375	-71.4829406738281
-8.58325290679932	10.579345703125	-71.6072998046875
-7.85282039642334	10.9493255615234	-71.0145263671875
14.0423393249512	10.5926513671875	-71.1564636230469
18.6587448120117	10.8205108642578	-71.5877075195313
-10.8048372268677	10.4095611572266	-71.0514831542969
-10.1268548965454	10.1898803710938	-71.4495544433594
-8.51621055603027	10.1698760986328	-71.3307495117188
-8.35367774963379	10.3947143554688	-71.3280334472656
-8.01247024536133	10.5652160644531	-71.0820617675781
18.3272666931152	10.4280700683594	-71.5929260253906
-10.3912839889526	9.84835815429688	-71.0668640136719
-10.1666135787964	9.86514282226563	-71.2108459472656
-9.78389358520508	9.76564025878906	-71.2812194824219
-9.10225200653076	9.89695739746094	-71.3959350585938
-8.54400634765625	9.80702209472656	-71.0971069335938
14.0183296203613	9.76376342773438	-71.2680969238281
17.8861274719238	9.4581298828125	-70.9999694824219
-10.0679063796997	9.67317199707031	-71.1049194335938
-40.5741596221924	49.2348785400391	-32.0932006835938
-40.865255355835	49.0769958496094	-31.4888000488281
17.7119750976563	9.188720703125	-71.1173095703125
14.1813583374023	8.7491455078125	-71.2813415527344
17.5614471435547	9.04208374023438	-71.272216796875
17.4947509765625	8.89462280273438	-71.2493896484375
14.8205108642578	8.13929748535156	-71.435546875
17.2607269287109	8.55296325683594	-71.2789306640625
14.1824378967285	7.80181884765625	-70.9967346191406
15.3485717773438	7.70004272460938	-71.3847351074219
15.5184707641602	7.79306030273438	-71.4439086914063
16.5639610290527	7.79159545898438	-71.3114318847656
16.8715667724609	8.12150573730469	-71.3303833007813
14.4032402038574	7.55624389648438	-71.0303344726563
15.3675270080566	7.526611328125	-71.3135986328125
15.294246673584	7.39730834960938	-71.2488098144531
16.3339233398438	7.39103698730469	-71.1969299316406
16.9504585266113	7.79541015625	-71.0612487792969
15.0244750976563	7.25906372070313	-71.1394958496094
16.0532913208008	7.163818359375	-71.1646728515625
-12.670636177063	21.1121978759766	-70.6026306152344
-12.6871337890625	21.3782806396484	-70.8263549804688
-11.2980375289917	21.5816650390625	-70.5961303710938
-9.92196941375732	21.5604095458984	-70.6095886230469
-12.8777370452881	20.6774139404297	-70.8749694824219
-9.98352241516113	21.5659942626953	-71.4546813964844
-9.25044059753418	20.219970703125	-70.6378479003906
-9.01526737213135	19.8978729248047	-70.8698120117188
-9.82915306091309	19.236572265625	-70.4526977539063
-12.1798496246338	19.2536163330078	-70.9179077148438
-9.65074348449707	18.7886810302734	-70.6176452636719
-11.2166748046875	18.5694122314453	-70.6300354003906
-11.0671977996826	18.2733306884766	-70.7088623046875
-10.682035446167	17.8148651123047	-70.7714233398438
-9.99695873260498	18.0598754882813	-70.6744079589844
-10.0744276046753	17.4331970214844	-70.8125305175781
-10.7961053848267	16.8770751953125	-70.9993286132813
9.3583984375	17.1298065185547	-70.6000061035156
18.8106269836426	17.0768585205078	-70.9178771972656
-10.7906036376953	16.4138031005859	-71.0101623535156
8.92900085449219	16.5225067138672	-70.6000061035156
17.8226585388184	16.4944152832031	-70.8200073242188
18.1774787902832	16.6852722167969	-70.8398132324219
19.0288696289063	16.8534088134766	-70.6232299804688
18.3163909912109	15.3518524169922	-69.9071960449219
-10.4291791915894	16.101318359375	-70.8715515136719
9.81740188598633	16.1793975830078	-70.6000061035156
17.641674041748	16.2363739013672	-70.6421813964844
19.2136344909668	16.3007507324219	-70.4798278808594
19.782958984375	15.7043151855469	-70.9612426757813
-10.3162612915039	15.6903686523438	-70.7388305664063
16.9375801086426	15.6218109130859	-70.65087890625
19.1123657226563	14.8010864257813	-70.2242126464844
18.7740211486816	16.268310546875	-70.3598327636719
-10.6170234680176	15.1046752929688	-70.6240234375
-8.94587898254395	15.1659851074219	-70.7912292480469
18.7626838684082	14.9151153564453	-69.9852905273438
19.2248458862305	15.1455078125	-70.3517456054688
18.6797943115234	11.9539337158203	-69.7104797363281
-8.82879257202148	14.6270599365234	-70.6524963378906
19.1144104003906	15.6056365966797	-70.2256774902344
19.4444999694824	15.1455078125	-70.5923767089844
-11.1481094360352	14.2868347167969	-70.6303100585938
18.7435646057129	15.381591796875	-69.9990539550781
19.4543113708496	14.6870880126953	-70.60302734375
19.7756958007813	14.2928009033203	-70.9511413574219
15.2941017150879	13.7686004638672	-70.6000061035156
19.570613861084	13.8265838623047	-70.7290344238281
-11.4947547912598	13.35986328125	-70.7009887695313
19.8036270141602	15.2816619873047	-70.9836730957031
19.6652679443359	13.7099914550781	-70.8397827148438
-8.160964012146	12.9021911621094	-70.5608215332031
19.4666442871094	13.0904693603516	-70.5865173339844
19.645622253418	12.9002685546875	-70.8920288085938
19.4582862854004	12.7499694824219	-70.5653686523438
-11.4050245285034	11.9996032714844	-70.6939392089844
19.5569801330566	12.2822723388672	-71.1249694824219
-7.78162288665771	11.3060607910156	-70.8471374511719
19.2896347045898	11.9063568115234	-70.9161987304688
-7.7509651184082	11.4424896240234	-70.580810546875
13.9672660827637	11.1844787597656	-70.5311889648438
19.1315498352051	11.5532684326172	-71.1677856445313
13.6977233886719	10.4193878173828	-70.5537109375
18.7583961486816	11.0026550292969	-70.9149780273438
-10.7722187042236	10.0812072753906	-70.8231201171875
-7.88284015655518	10.3151245117188	-70.7601013183594
18.4352340698242	10.4331359863281	-70.8489074707031
-10.6034259796143	9.77755737304688	-70.7276306152344
-10.220139503479	9.74563598632813	-71.0976867675781
-8.32987117767334	9.73725891113281	-70.9101257324219
-8.02778434753418	9.87747192382813	-70.7341613769531
18.1606521606445	9.91581726074219	-70.7914123535156
-9.94592666625977	9.37994384765625	-70.8894958496094
-9.46205711364746	9.33941650390625	-70.9777526855469
-9.24712085723877	9.32832336425781	-70.96484375
-8.53341197967529	9.42526245117188	-70.8296813964844
-8.36501026153564	9.17413330078125	-70.5832214355469
13.5843505859375	9.23774719238281	-70.7821044921875
17.8200798034668	9.21173095703125	-70.8339233398438
-9.69148635864258	9.08724975585938	-70.7322082519531
-8.55704116821289	9.01844787597656	-70.5994873046875
13.3486175537109	8.72055053710938	-70.4174194335938
13.4710121154785	8.40237426757813	-70.5593872070313
17.4488830566406	8.38235473632813	-70.8327026367188
13.6739921569824	7.77978515625	-70.5938415527344
17.2253761291504	8.0511474609375	-70.93115234375
16.7328262329102	7.30314636230469	-70.9404602050781
17.0324058532715	7.34495544433594	-70.6825866699219
13.8435592651367	7.01101684570313	-70.4894714355469
14.9243469238281	6.87712097167969	-70.9230041503906
15.5786895751953	7.18351745605469	-71.1822509765625
16.1720581054688	6.850341796875	-70.9746398925781
16.8743286132813	7.16172790527344	-70.7391967773438
14.4278793334961	6.53450012207031	-70.6305236816406
14.6940116882324	6.84504699707031	-70.8501281738281
15.7915573120117	6.53471374511719	-70.8243103027344
16.2752990722656	6.43307495117188	-70.7408447265625
16.3799705505371	6.80931091308594	-70.8863830566406
14.4671440124512	6.30067443847656	-70.5179443359375
15.0935325622559	6.36650085449219	-70.6699829101563
15.5601539611816	6.26173400878906	-70.6368103027344
16.3074836730957	6.27116394042969	-70.6585083007813
-11.5271425247192	21.3579254150391	-70.0847778320313
-10.3765707015991	21.5555419921875	-70.1028137207031
-12.2138996124268	20.6533050537109	-70.3273010253906
-9.62569904327393	20.8776245117188	-70.2312316894531
-12.003303527832	19.9239044189453	-70.331298828125
64.8594131469727	1.01148986816406	0.99359130859375
-12.2138996124268	20.1943054199219	-70.439697265625
-11.5430173873901	19.7353210449219	-70.1002807617188
-11.6533288955688	19.5024566650391	-70.2486572265625
-10.5111770629883	19.7386932373047	-70.1011962890625
-10.3904609680176	18.4845123291016	-70.5147705078125
8.87619972229004	16.5225067138672	-70.1000061035156
18.545051574707	16.5120697021484	-70.5435180664063
18.7698440551758	16.5571136474609	-70.5199890136719
9.81740188598633	16.0635070800781	-70.2428894042969
17.8780517578125	16.2912902832031	-70.57763671875
18.9822883605957	16.0587463378906	-70.3205261230469
17.6332473754883	15.6400299072266	-70.1915893554688
17.6991119384766	15.8350524902344	-70.2860412597656
18.0540161132813	16.0698089599609	-70.3450317382813
18.3252449035645	15.9306640625	-70.1642761230469
18.4231643676758	14.8194122314453	-69.7984008789063
-10.3501405715942	15.1039581298828	-70.5357360839844
16.8565406799316	15.0702972412109	-70.2528991699219
17.5998916625977	15.4773254394531	-70.1158142089844
19.3380012512207	15.2602691650391	-70.4764709472656
-9.08039379119873	14.6923675537109	-70.5310668945313
16.9361534118652	15.0008087158203	-70.12841796875
-10.774377822876	14.181640625	-70.3878479003906
15.7841987609863	14.2274932861328	-70.4372863769531
19.0388221740723	14.0072937011719	-70.1173095703125
19.3381385803223	14.3459167480469	-70.4766845703125
-10.3450231552124	13.9276275634766	-70.1272583007813
-8.60447597503662	13.6642608642578	-70.4452819824219
19.2104225158691	16.0836181640625	-70.4390869140625
19.3695640563965	14.0151672363281	-70.5104064941406
-8.77194309234619	13.3611755371094	-70.1482238769531
19.0562019348145	13.4378356933594	-70.0321655273438
-10.9159498214722	13.0957946777344	-70.1566467285156
14.8661994934082	12.9015960693359	-70.1000061035156
19.3735427856445	13.2181396484375	-70.4639892578125
-8.25475978851318	12.4434509277344	-70.0707397460938
19.2528038024902	12.5071105957031	-70.2086181640625
-11.2741527557373	11.9024047851563	-70.3646850585938
14.4258003234863	11.9326019287109	-70.1000061035156
19.0663642883301	12.2364349365234	-70.0696411132813
19.230655670166	12.0505828857422	-70.4883117675781
14.119800567627	11.4736022949219	-70.1000061035156
18.8349990844727	11.7072601318359	-70.0758666992188
13.7999000549316	11.0146026611328	-70.1000061035156
-11.0706396102905	10.6196746826172	-70.1731262207031
-7.67924118041992	10.5539398193359	-70.4463500976563
18.5286407470703	10.7107543945313	-70.2858581542969
18.5112953186035	10.7992553710938	-70.1039123535156
-7.71229362487793	10.1318359375	-70.3368835449219
13.3996467590332	9.98341369628906	-70.0650634765625
18.2672805786133	10.0740966796875	-70.4530334472656
-7.66909313201904	9.8712158203125	-70.1119384765625
18.133373260498	9.76664733886719	-70.0655212402344
-10.3464164733887	9.16206359863281	-70.2618408203125
-7.75717830657959	9.41664123535156	-70.0670776367188
-8.08959770202637	9.34962463378906	-70.4571228027344
-10.1161060333252	8.71617126464844	-70.063232421875
-10.1688833236694	9.02618408203125	-70.3296203613281
-41.5676288604736	48.8445281982422	-31.3493347167969
-44.6599922180176	48.3223724365234	-31.6160583496094
-40.8337554931641	47.7299499511719	-33.2866821289063
17.8588066101074	8.72601318359375	-70.1983032226563
-43.287914276123	45.8361511230469	-32.0119323730469
-9.11552143096924	8.37002563476563	-70.306640625
-8.88993644714355	8.594970703125	-70.4320678710938
-8.33245277404785	8.720458984375	-70.2532958984375
17.7731132507324	8.2999267578125	-70.1033630371094
-9.00177383422852	8.03189086914063	-70.0777587890625
17.5145606994629	8.05271911621094	-70.4739074707031
13.4855918884277	7.50584411621094	-70.3217468261719
17.3060073852539	7.54423522949219	-70.4484558105469
17.1848793029785	7.14726257324219	-70.3341369628906
17.282642364502	7.18099975585938	-70.1918334960938
16.695384979248	6.42599487304688	-70.3937072753906
16.8134384155273	6.75254821777344	-70.5479431152344
13.7755737304688	6.16787719726563	-70.1044006347656
14.7851333618164	5.96199035644531	-70.3677368164063
15.0185127258301	5.94505310058594	-70.3801879882813
16.0003967285156	5.96620178222656	-70.4697265625
14.3881416320801	5.93673706054688	-70.257080078125
14.8602600097656	5.79078674316406	-70.2521362304688
15.7622680664063	5.78945922851563	-70.2934265136719
16.2581787109375	5.81210327148438	-70.2608642578125
16.4517631530762	5.87722778320313	-70.163818359375
-10.6072578430176	21.3594207763672	-70.0630187988281
-10.8368997573853	20.6533050537109	-70.0497131347656
-11.0660610198975	20.4241790771484	-70.0563049316406
-11.2948684692383	19.7361755371094	-70.0873107910156
9.3583984375	16.6383972167969	-69.6000061035156
8.89940071105957	16.389892578125	-69.6000061035156
9.20539855957031	15.6045074462891	-69.6000061035156
18.3068656921387	15.7019195556641	-70.0415954589844
9.3583984375	15.5673980712891	-69.6000061035156
17.3844528198242	15.1348571777344	-70.0264587402344
18.5132255554199	15.1523284912109	-69.896484375
17.1679801940918	14.9272003173828	-69.977294921875
17.6430969238281	14.6897888183594	-69.6982421875
17.8729133605957	14.7216339111328	-69.6515502929688
16.4170799255371	14.2022094726563	-69.9045715332031
17.0139198303223	14.4981689453125	-69.7886352539063
19.6943550109863	14.9025115966797	-70.8646240234375
18.9861145019531	14.4565582275391	-70.096435546875
15.7989082336426	13.778076171875	-69.9087219238281
19.569507598877	15.7199249267578	-70.72802734375
18.771785736084	13.9859008789063	-69.6272583007813
15.3251991271973	13.3096008300781	-69.8971862792969
18.8888549804688	13.5390472412109	-69.7005004882813
-9.88313579559326	12.9502868652344	-69.6405029296875
14.8661994934082	12.8506011962891	-70.0582885742188
18.9076652526855	12.8159484863281	-69.7239685058594
-10.8454074859619	12.3609466552734	-69.9005126953125
-8.45370292663574	12.3514404296875	-69.7393493652344
18.7578773498535	12.3624114990234	-69.6176147460938
18.9888572692871	12.6310729980469	-69.8257141113281
-8.17288589477539	11.9697265625	-69.8572998046875
18.8105659484863	12.1863098144531	-69.7461853027344
-7.99126815795898	11.4535827636719	-69.6604919433594
18.6528701782227	11.4635620117188	-69.9338684082031
13.9482002258301	11.0146026611328	-69.7190856933594
18.3196640014648	11.0141754150391	-69.5818786621094
-10.8970861434937	10.5584411621094	-69.7281188964844
13.6654014587402	10.5556945800781	-69.6000061035156
18.307201385498	10.7882995605469	-69.6277770996094
-7.61770820617676	10.0778045654297	-70.022216796875
13.4376983642578	10.0966949462891	-69.6000061035156
18.2518768310547	10.3144683837891	-69.7533874511719
-7.51044654846191	9.63369750976563	-69.6124877929688
18.061824798584	9.56224060058594	-69.6524353027344
-10.5941390991211	9.200927734375	-69.5814514160156
-7.47042942047119	9.42063903808594	-69.3878784179688
18.0517387390137	9.4111328125	-69.5531921386719
-10.4008073806763	8.78938293457031	-69.61328125
-7.76221084594727	8.971923828125	-69.844970703125
-7.8639612197876	9.19410705566406	-70.1016540527344
17.9870758056641	8.94908142089844	-69.8889465332031
-10.0020484924316	8.38780212402344	-69.8461303710938
-8.09135246276855	8.25807189941406	-69.7889099121094
-7.81357765197754	8.62910461425781	-69.7085571289063
17.99169921875	8.6072998046875	-69.6829528808594
-9.7122917175293	8.10237121582031	-69.8413391113281
-9.24221897125244	7.96356201171875	-69.9971618652344
-10.1196146011353	8.07319641113281	-69.3502197265625
-8.5427074432373	7.8436279296875	-69.7687377929688
17.6449012756348	7.78935241699219	-69.7830505371094
-9.45968437194824	7.818603515625	-69.7784729003906
-9.23515892028809	7.68351745605469	-69.7553100585938
13.0761413574219	7.44706726074219	-69.7659912109375
13.1359176635742	6.98321533203125	-69.7501525878906
17.3663215637207	6.94209289550781	-69.5555114746094
17.0307579040527	6.35455322265625	-69.562255859375
13.3444557189941	6.09739685058594	-69.6560974121094
16.7639656066895	6.06098937988281	-69.7003479003906
13.7147941589355	5.45442199707031	-69.5513610839844
14.4212913513184	5.43844604492188	-69.8910827636719
-30.8063354492188	55.2982482910156	-35.5458679199219
15.5764961242676	5.56565856933594	-70.1036987304688
16.1164398193359	5.51065063476563	-69.8823547363281
16.3681640625	5.61422729492188	-69.7513732910156
14.345458984375	5.27561950683594	-69.7347412109375
14.680290222168	5.1456298828125	-69.7344970703125
-30.8073930740356	55.8146591186523	-34.8565673828125
15.7801933288574	5.29217529296875	-69.7496948242188
14.7261581420898	4.98591613769531	-69.6156921386719
15.266845703125	5.08255004882813	-69.7756958007813
9.3583984375	16.2642974853516	-69.1000061035156
9.45109939575195	15.6045074462891	-69.1000061035156
17.4187507629395	14.1540374755859	-69.5311584472656
18.078971862793	14.438720703125	-69.5511474609375
17.0709991455078	13.6517333984375	-69.41064453125
18.0788307189941	13.9967651367188	-69.4632873535156
18.4860763549805	13.7315673828125	-69.4942932128906
17.0959434509277	13.3009796142578	-69.2677307128906
17.9121322631836	13.5379943847656	-69.3760986328125
18.194522857666	13.3822479248047	-69.4017333984375
18.7733459472656	13.5821990966797	-69.5949096679688
15.3251991271973	12.8506011962891	-69.50830078125
17.166145324707	13.0369262695313	-69.1687316894531
17.8291816711426	12.9438018798828	-69.2514343261719
18.1495094299316	12.7861022949219	-69.3250427246094
18.5752220153809	12.7965698242188	-69.4986877441406
-9.39995002746582	12.4580688476563	-69.3773498535156
17.5353164672852	12.6347198486328	-69.1126708984375
17.9670066833496	12.3802337646484	-69.2128601074219
18.369270324707	12.8341217041016	-69.4114074707031
-9.43573760986328	12.0552978515625	-69.1536865234375
14.9328002929688	11.9326019287109	-69.1000061035156
18.1105308532715	12.0108489990234	-69.2627868652344
18.4543609619141	12.1628723144531	-69.4619445800781
-8.58156108856201	11.6743469238281	-69.1319274902344
18.1125526428223	11.7790985107422	-69.2645263671875
18.2851867675781	11.7086486816406	-69.3972473144531
-8.15788269042969	11.2094116210938	-69.1122436523438
18.0887641906738	11.3172607421875	-69.26513671875
18.2609825134277	11.4705352783203	-69.4183044433594
13.9482002258301	10.5556945800781	-69.2453918457031
18.0760841369629	10.6513061523438	-69.3071594238281
-7.57871723175049	10.0463562011719	-69.1744079589844
17.9115600585938	10.2901153564453	-69.1163635253906
-7.49968910217285	9.81924438476563	-69.3969116210938
18.0067749023438	9.63163757324219	-69.2859497070313
-10.6170768737793	9.17341613769531	-69.1034851074219
18.0108184814453	9.5025634765625	-69.17626953125
-44.1126861572266	47.3244476318359	-32.2715148925781
13.0031051635742	8.6685791015625	-69.1380920410156
18.0921821594238	8.96595764160156	-69.5137329101563
-10.3108196258545	8.2099609375	-69.1582641601563
-44.4130687713623	47.7688140869141	-32.1954345703125
-7.66034889221191	8.22709655761719	-69.268310546875
18.0984916687012	8.35963439941406	-69.1026000976563
-10.0128879547119	7.936767578125	-69.359375
-8.05209541320801	7.83499145507813	-69.4052734375
-7.95919609069824	8.07499694824219	-69.5000305175781
17.7158813476563	7.90625	-69.2260437011719
17.7686080932617	8.05107116699219	-69.0464477539063
-9.46408557891846	7.46058654785156	-69.4551086425781
-8.57151508331299	7.47137451171875	-69.4916687011719
-8.33225727081299	7.63035583496094	-69.4821166992188
12.7558784484863	7.31304931640625	-69.0953369140625
-9.00611782073975	7.14628601074219	-69.368896484375
-8.75424671173096	6.91596984863281	-69.2299499511719
-8.36465740203857	6.88725280761719	-69.0905151367188
17.4739837646484	7.13923645019531	-69.37548828125
-42.087459564209	47.1242523193359	-32.5704956054688
17.1887550354004	6.41445922851563	-69.0359191894531
16.7922859191895	5.98040771484375	-69.4999694824219
16.8944358825684	6.13760375976563	-69.5408935546875
16.2805480957031	5.48922729492188	-69.352294921875
16.5842094421387	5.66709899902344	-69.2944641113281
13.0866622924805	5.3079833984375	-69.0141296386719
13.2962951660156	5.20265197753906	-69.1146240234375
14.005859375	5.13768005371094	-69.4736938476563
16.0392723083496	5.36260986328125	-69.5287170410156
13.9269065856934	4.72607421875	-69.0953369140625
14.1609687805176	4.99961853027344	-69.4170227050781
14.891975402832	4.5859375	-69.2649841308594
15.4047088623047	4.6468505859375	-69.0838928222656
15.2864646911621	4.73545837402344	-69.4947204589844
14.8193397521973	4.4083251953125	-69.0644836425781
9.3583984375	16.0962982177734	-68.6000061035156
9.3583984375	15.5518951416016	-68.6000061035156
16.2750282287598	12.3237915039063	-68.8890991210938
17.522533416748	12.3465881347656	-69.0447387695313
16.2063484191895	11.9326782226563	-68.6889343261719
17.6143913269043	11.9235992431641	-69.0059814453125
-8.54343509674072	11.4141235351563	-68.9282531738281
16.2610206604004	11.7806396484375	-68.6062927246094
17.5402603149414	11.7361602783203	-68.951171875
-10.3824300765991	10.9450225830078	-68.9030456542969
-8.53759574890137	11.1094512939453	-68.6488647460938
14.8661994934082	11.0894012451172	-68.6000061035156
17.5099182128906	11.2859039306641	-68.8813781738281
-8.110107421875	10.6837310791016	-68.6272277832031
17.4019012451172	10.7136383056641	-68.721923828125
-10.3474998474121	10.3133087158203	-68.5847778320313
14.1660995483398	10.0966949462891	-68.6000061035156
17.555908203125	10.0514373779297	-68.687744140625
-10.4961099624634	9.63629150390625	-68.5831909179688
13.9482002258301	9.83680725097656	-68.6000061035156
17.6864852905273	9.89642333984375	-68.776611328125
13.4892997741699	9.30149841308594	-68.6000061035156
17.7935981750488	9.47024536132813	-68.6196594238281
18.1680603027344	9.30140686035156	-68.751220703125
13.0591163635254	8.74058532714844	-68.9958190917969
18.388729095459	9.03398132324219	-68.9931640625
-7.31752109527588	8.682373046875	-68.5608825683594
12.9588165283203	8.228759765625	-68.5767211914063
18.0516014099121	8.29499816894531	-68.6435852050781
18.4428291320801	8.61444091796875	-68.9318237304688
-7.62055587768555	7.79325866699219	-68.9775695800781
12.8277053833008	7.83779907226563	-68.5528259277344
-10.1038007736206	7.5897216796875	-68.8539733886719
-7.80882930755615	7.34963989257813	-68.9610290527344
12.6975479125977	7.40794372558594	-68.6703491210938
-9.68748474121094	7.09054565429688	-68.8760070800781
-8.07489013671875	6.88099670410156	-68.8721313476563
-7.86285591125488	6.87031555175781	-68.7576293945313
12.6001434326172	7.05940246582031	-68.5086059570313
-9.48026466369629	6.69107055664063	-68.7599792480469
-9.00802040100098	6.42636108398438	-68.827880859375
-39.3949012756348	50.5374145507813	-33.0625915527344
-7.84486103057861	6.18431091308594	-68.3477783203125
12.6117897033691	6.53494262695313	-68.8444213867188
17.4543762207031	6.90065002441406	-68.5911560058594
-9.00164794921875	6.17681884765625	-68.5870361328125
-8.77464962005615	6.28691101074219	-68.7487182617188
-8.09412860870361	6.29379272460938	-68.5953979492188
17.1241302490234	6.24343872070313	-68.8198547363281
16.4580001831055	5.48866271972656	-69.0081481933594
12.7698707580566	4.91737365722656	-68.5858764648438
16.2570381164551	5.23114013671875	-68.7341003417969
13.0962333679199	4.65562438964844	-68.6787719726563
13.4824562072754	4.53787231445313	-68.7837829589844
-30.5886340141296	55.773551940918	-35.34716796875
15.5834083557129	4.59529113769531	-68.5785217285156
15.9642906188965	4.94326782226563	-68.7229614257813
-29.4387216567993	55.3256072998047	-35.613525390625
13.9881858825684	4.19117736816406	-68.7101135253906
14.6225204467773	4.27874755859375	-68.9338684082031
15.0463638305664	4.35049438476563	-68.9569396972656
14.1891822814941	3.92384338378906	-68.5593566894531
14.4247856140137	4.154541015625	-68.7900390625
9.3583984375	16.0635070800781	-68.5203857421875
9.40940093994141	15.6045074462891	-68.1000061035156
8.95280075073242	15.1454925537109	-68.1000061035156
-9.88319873809814	10.921142578125	-68.4535522460938
15.3251991271973	11.0146026611328	-68.4194030761719
-9.71432209014893	10.5277099609375	-68.0626831054688
-8.12309074401855	10.5403594970703	-68.4458923339844
16.0448036193848	10.5537719726563	-68.1002197265625
-10.3668632507324	10.0105895996094	-68.4488220214844
-7.93798637390137	10.0386962890625	-68.2084655761719
16.2480773925781	10.4473266601563	-68.0879821777344
16.8451957702637	10.2582855224609	-68.2446899414063
-7.76567554473877	9.63848876953125	-68.0475158691406
17.735725402832	8.38284301757813	-68.1026916503906
-10.4278726577759	9.16729736328125	-68.177001953125
-44.6257915496826	47.7681732177734	-32.047607421875
13.9482002258301	9.37199401855469	-68.1000061035156
17.6265563964844	9.18992614746094	-68.272705078125
17.4988136291504	9.49385070800781	-68.4160766601563
17.9830284118652	9.40107727050781	-68.7203063964844
-7.46062564849854	9.16105651855469	-68.3275451660156
17.8492546081543	9.07661437988281	-68.2792663574219
18.4847946166992	8.97158813476563	-68.4407043457031
-7.23697757720947	8.542236328125	-68.0994567871094
-7.23388004302979	8.23954772949219	-68.4207458496094
18.1115341186523	8.58578491210938	-68.201171875
17.6494750976563	7.91032409667969	-67.8399353027344
-10.3873109817505	7.9361572265625	-68.0852355957031
-7.22208976745605	8.01536560058594	-68.4129943847656
-7.16081809997559	8.02153015136719	-68.2720642089844
17.6119995117188	7.67036437988281	-68.5664672851563
-7.16177177429199	7.33950805664063	-68.3093872070313
12.7210426330566	7.39765930175781	-68.2017517089844
-7.17477130889893	6.88003540039063	-68.1991271972656
-41.5852794647217	47.2807006835938	-32.719970703125
17.5622215270996	7.2940673828125	-68.6179504394531
-9.67675113677979	6.46116638183594	-68.3101501464844
-7.61914348602295	6.63291931152344	-68.4892272949219
-7.29579162597656	6.75607299804688	-68.2731628417969
12.3313827514648	6.37019348144531	-67.9570007324219
17.4244003295898	6.73893737792969	-68.3368835449219
-9.23673820495605	6.12648010253906	-68.3587036132813
-8.05441761016846	6.17535400390625	-68.4701843261719
-6.93044471740723	6.66104125976563	-67.8135070800781
17.1106910705566	6.11865234375	-68.2126159667969
-8.76703643798828	5.82113647460938	-68.2102355957031
-8.09325122833252	5.98890686035156	-68.3298950195313
16.5239601135254	5.40170288085938	-68.5699157714844
12.3227233886719	4.99624633789063	-68.1958618164063
16.4040107727051	5.24029541015625	-68.3777465820313
15.6651039123535	4.47496032714844	-68.1160583496094
15.8895072937012	4.72581481933594	-68.2684326171875
12.7481803894043	4.38665771484375	-68.3555908203125
13.4532623291016	4.11346435546875	-68.5140686035156
15.544849395752	5.29727172851563	-69.8792114257813
12.3770294189453	4.11125183105469	-67.9982604980469
13.4119415283203	3.93911743164063	-68.4093627929688
13.6916923522949	3.69491577148438	-68.3331604003906
14.3268432617188	3.79322814941406	-68.4911193847656
15.2405776977539	3.91351318359375	-68.3027648925781
15.2173957824707	4.03141784667969	-68.47314453125
13.2739448547363	3.60591125488281	-68.2026062011719
14.1549415588379	3.47386169433594	-68.2222900390625
15.022216796875	3.45759582519531	-68.0465087890625
8.89940071105957	16.0570068359375	-67.6000061035156
9.24520111083984	15.1454925537109	-67.6000061035156
-9.00647163391113	10.5076751708984	-67.951171875
-9.14716529846191	10.1304168701172	-67.6267700195313
15.3332786560059	10.0970611572266	-67.9423522949219
-9.91891670227051	9.83294677734375	-67.6499328613281
14.4071998596191	9.6376953125	-67.9493103027344
16.7084465026855	9.61151123046875	-67.8877563476563
-10.3651666641235	9.15177917480469	-67.9770812988281
14.4071998596191	9.17869567871094	-67.652099609375
16.1880073547363	9.29466247558594	-67.610595703125
16.9209251403809	9.20909118652344	-67.7623901367188
-10.381932258606	8.73750305175781	-67.7168273925781
13.6985015869141	8.71969604492188	-67.6000061035156
16.9191398620605	8.88847351074219	-67.599609375
17.3912048339844	8.9525146484375	-67.875
-10.4060878753662	8.21080017089844	-67.6336669921875
-7.12018585205078	8.2650146484375	-67.8175048828125
17.6322479248047	8.27688598632813	-67.8384094238281
-7.03051948547363	8.013916015625	-67.8726196289063
17.6339912414551	8.04946899414063	-67.8419189453125
-6.89866638183594	7.79144287109375	-67.5782775878906
17.5973777770996	7.58128356933594	-67.6254272460938
12.4670867919922	6.77427673339844	-67.6046142578125
-10.1073923110962	6.48960876464844	-67.6732788085938
-6.96266746520996	6.43598937988281	-67.7994079589844
12.2696418762207	6.42207336425781	-67.5046691894531
17.4332695007324	6.6416015625	-68.0984497070313
-9.91916370391846	6.15516662597656	-67.5516662597656
-6.72921371459961	6.88777160644531	-67.5846252441406
-4.88493919372559	4.12158203125	-63.3934631347656
-7.20076560974121	6.20213317871094	-67.9426879882813
17.1611747741699	6.16983032226563	-68.0426635742188
17.0692405700684	5.88102722167969	-67.8078002929688
-9.21668243408203	5.68778991699219	-67.6401062011719
-8.53636646270752	5.51458740234375	-67.8876037597656
-8.10038089752197	5.51194763183594	-67.9045715332031
-44.5153903961182	48.1465148925781	-31.9955444335938
-7.17055416107178	5.70515441894531	-67.5989379882813
-7.17444038391113	5.84487915039063	-67.7194213867188
17.0226860046387	5.74650573730469	-67.7178649902344
-8.53620529174805	5.27920532226563	-67.5908203125
-8.07629108428955	5.34664916992188	-67.7400817871094
-7.86817932128906	5.48286437988281	-67.8216857910156
16.4165420532227	5.09219360351563	-67.7598571777344
11.8700714111328	4.47799682617188	-67.5993347167969
12.1063537597656	4.19996643066406	-67.7980346679688
15.7109107971191	4.19725036621094	-67.6258850097656
12.0945663452148	3.79251098632813	-67.6496887207031
15.458324432373	4.08934020996094	-68.0401916503906
15.618522644043	4.05450439453125	-67.6954345703125
12.6070594787598	3.28829956054688	-67.7208251953125
12.391040802002	3.24758911132813	-67.5622863769531
13.5461196899414	3.35989379882813	-68.119384765625
-28.2685880661011	55.1304550170898	-35.5296020507813
14.1509056091309	3.1943359375	-68.0013427734375
14.7990112304688	3.22976684570313	-67.8383483886719
15.1930770874023	3.57815551757813	-68.0089111328125
12.5961647033691	3.10041809082031	-67.5791015625
13.2553100585938	3.07275390625	-67.8215026855469
13.6858139038086	2.77542114257813	-67.6623229980469
13.910717010498	3.02128601074219	-67.8804321289063
14.3560943603516	2.96723937988281	-67.7519836425781
13.915641784668	2.86424255371094	-67.7499084472656
9.3583984375	15.6761932373047	-67.1000061035156
8.37420082092285	14.6864929199219	-67.1000061035156
8.44039916992188	14.6215972900391	-67.1000061035156
-8.96390151977539	9.65847778320313	-67.2211303710938
-9.45304489135742	9.3988037109375	-67.1025390625
-7.6811695098877	9.17393493652344	-67.5038146972656
15.8731651306152	9.12344360351563	-67.4317932128906
-7.40465450286865	8.67605590820313	-67.1008605957031
15.5644111633301	8.77947998046875	-67.0235595703125
16.4449844360352	8.6990966796875	-67.3919677734375
-7.19939422607422	8.40234375	-67.2022705078125
14.4071998596191	8.68359375	-67.1000061035156
16.2786178588867	8.49894714355469	-67.2772216796875
17.1343727111816	8.72149658203125	-67.6099548339844
17.1474151611328	8.25631713867188	-67.4096984863281
-6.80630683898926	7.62678527832031	-67.3378295898438
16.4776382446289	8.15631103515625	-67.1968078613281
16.7744522094727	7.77473449707031	-67.1337890625
17.283805847168	8.13325500488281	-67.4215087890625
-6.72616004943848	7.46958923339844	-67.0989990234375
13.1621437072754	7.39846801757813	-67.0428466796875
17.1347274780273	7.55522155761719	-67.3269958496094
17.2891464233398	7.68125915527344	-67.3946533203125
-6.69504547119141	7.10867309570313	-67.4614868164063
-5.95028686523438	6.00785827636719	-65.1217956542969
12.705436706543	6.98968505859375	-67.1264343261719
16.9768753051758	5.61048889160156	-67.6173400878906
17.2733726501465	6.99916076660156	-67.40966796875
-6.40667152404785	6.41372680664063	-67.0721740722656
16.730167388916	6.83453369140625	-67.0850524902344
17.157886505127	6.63249206542969	-67.240966796875
17.383846282959	6.8792724609375	-67.4768371582031
-5.43335723876953	4.84013366699219	-63.8568420410156
-6.5699577331543	6.18074035644531	-67.3113098144531
17.1808853149414	6.0333251953125	-67.359375
-9.4429931640625	5.54867553710938	-67.2959289550781
-9.23686218261719	5.63134765625	-67.54833984375
-6.66348457336426	5.73490905761719	-67.2528076171875
-5.14563941955566	4.77984619140625	-64.8421936035156
17.1471061706543	5.89903259277344	-67.3177185058594
-8.99452304840088	5.18943786621094	-67.1394958496094
-8.76773262023926	5.22068786621094	-67.3609313964844
-8.31799411773682	5.15437316894531	-67.5140991210938
-7.8672399520874	5.06640625	-67.4478454589844
-7.41283512115479	5.34857177734375	-67.5205383300781
-5.35219764709473	4.99737548828125	-65.221923828125
-6.55840110778809	5.50675964355469	-67.046875
16.3222045898438	4.91535949707031	-67.4447326660156
16.6787605285645	5.164794921875	-67.1043701171875
-8.27716255187988	4.83323669433594	-67.1084899902344
-7.8137845993042	4.69337463378906	-67.0928344726563
-7.02665138244629	4.89849853515625	-67.0930786132813
16.1443176269531	4.73741149902344	-67.4197998046875
16.4565162658691	4.98445129394531	-67.2934265136719
15.7783889770508	4.14689636230469	-67.3666076660156
11.7279586791992	3.75340270996094	-67.217041015625
11.9128494262695	3.42076110839844	-67.2745666503906
15.0905570983887	3.23333740234375	-67.5452270507813
11.9909515380859	3.17478942871094	-67.2086486816406
12.6211471557617	2.93923950195313	-67.4717712402344
12.8359260559082	2.71621704101563	-67.3771057128906
13.311408996582	2.71002197265625	-67.5161437988281
14.9790077209473	2.94888305664063	-67.2149658203125
15.0699615478516	3.69078063964844	-68.3252868652344
12.7772636413574	2.58332824707031	-67.2337341308594
13.0351715087891	2.58955383300781	-67.318115234375
13.9246940612793	2.53898620605469	-67.4847106933594
14.4970588684082	2.5474853515625	-67.2419128417969
14.5538024902344	3.55567932128906	-68.35009765625
14.1220207214355	2.15757751464844	-67.0869140625
9.21720123291016	15.6045074462891	-66.6000061035156
8.20859909057617	14.6864929199219	-66.6000061035156
9.3583984375	14.6139984130859	-66.6000061035156
16.2431983947754	11.9326019287109	-66.6387023925781
16.6836013793945	11.4736022949219	-66.6000061035156
15.3251991271973	10.5556945800781	-66.6163024902344
16.4193000793457	10.5556945800781	-66.6000061035156
16.165699005127	10.0966949462891	-66.6000061035156
15.7841987609863	9.6376953125	-66.6683044433594
-8.10176563262939	9.13502502441406	-66.9244384765625
-9.54761695861816	8.71548461914063	-66.635986328125
-7.82151317596436	8.72109985351563	-66.6015625
-9.86757183074951	8.30630493164063	-66.6034240722656
14.4071998596191	8.51969909667969	-66.6000061035156
15.7787971496582	8.21229553222656	-66.9734802246094
-6.96572113037109	7.8179931640625	-66.5877990722656
15.2207221984863	7.81913757324219	-66.5068359375
16.2848091125488	7.73860168457031	-66.9992980957031
-6.73250770568848	7.48733520507813	-66.6925659179688
15.5770034790039	7.36019897460938	-66.5954284667969
16.0397567749023	7.72515869140625	-66.9094543457031
16.4152336120605	7.30857849121094	-66.9609985351563
-6.40179443359375	6.91171264648438	-66.5697631835938
15.97021484375	7.20280456542969	-66.7321166992188
16.1146850585938	6.8695068359375	-66.7249145507813
-6.37306213378906	6.68360900878906	-66.8687438964844
16.2648239135742	6.66133117675781	-66.7604064941406
16.6965637207031	6.64004516601563	-66.9820861816406
-6.3283805847168	6.1923828125	-66.9298095703125
15.5870170593262	5.23497009277344	-65.7745361328125
16.0705108642578	6.24114990234375	-66.5324401855469
16.495475769043	5.96366882324219	-66.7499389648438
17.0580825805664	6.08430480957031	-67.0422668457031
-6.39595031738281	5.53019714355469	-66.8737182617188
-6.17468452453613	6.55001831054688	-65.8887329101563
16.2011299133301	5.53414916992188	-66.5216979980469
16.4625473022461	5.72418212890625	-66.7193298339844
16.7925453186035	5.63330078125	-66.9190979003906
-6.24448394775391	5.26162719726563	-66.6046447753906
11.5092811584473	5.0594482421875	-66.591064453125
16.6206588745117	5.149169921875	-66.9059753417969
-8.57308006286621	4.67369079589844	-66.635498046875
-8.09447765350342	4.60391235351563	-66.8990478515625
-7.6421947479248	4.58189392089844	-66.9901428222656
-6.96588134765625	4.70225524902344	-66.9515991210938
-6.74357986450195	4.61265563964844	-66.782958984375
16.0913543701172	4.51998901367188	-66.9084167480469
-8.07143974304199	4.37380981445313	-66.5738220214844
-7.625412940979	4.41609191894531	-66.7753295898438
-7.53380298614502	4.49861145019531	-66.8860168457031
-7.05607509613037	4.48509216308594	-66.8197326660156
11.3457336425781	4.51448059082031	-66.5367431640625
15.8878898620605	4.15740966796875	-66.7943115234375
15.7396202087402	3.84458923339844	-66.5848083496094
-28.8687839508057	54.2107849121094	-35.1564331054688
15.4545822143555	3.23477172851563	-66.7679748535156
11.5367774963379	2.77774047851563	-66.514892578125
12.089298248291	2.71859741210938	-66.9724731445313
15.1610221862793	2.82025146484375	-66.8013305664063
12.134765625	2.34828186035156	-66.7237548828125
12.2513999938965	2.57620239257813	-66.9921875
-28.5362453460693	55.7381973266602	-35.6105651855469
13.2226905822754	2.30984497070313	-67.0845031738281
15.0821800231934	5.26129150390625	-69.896240234375
12.6083984375	2.12785339355469	-66.7188415527344
12.8765144348145	1.96041870117188	-66.5656127929688
13.3394470214844	2.02037048339844	-66.7475891113281
13.6880645751953	1.86819458007813	-66.5415954589844
13.4085235595703	2.10725402832031	-66.8888549804688
14.2518348693848	2.11701965332031	-66.9720764160156
8.44039916992188	15.1454925537109	-66.1592102050781
8.44039916992188	14.6864929199219	-66.1098022460938
16.2431983947754	12.8506011962891	-66.1561889648438
15.4457015991211	12.3916015625	-66.1000061035156
17.0606994628906	12.3916015625	-66.1000061035156
16.7020988464355	11.4736022949219	-66.5487060546875
16.7020988464355	11.2339019775391	-66.1000061035156
16.0205993652344	10.0966949462891	-66.1000061035156
14.413501739502	9.17869567871094	-66.1000061035156
-8.53119659423828	8.69749450683594	-66.3847045898438
15.2788009643555	8.71969604492188	-66.1000061035156
-8.78962135314941	8.28143310546875	-66.1190185546875
13.9807014465332	8.26069641113281	-66.1000061035156
-9.02241897583008	8.1492919921875	-66.0860290527344
13.9482002258301	7.85910034179688	-66.1000061035156
-6.69999313354492	7.34416198730469	-66.2163696289063
15.170238494873	7.53532409667969	-66.3062438964844
-6.39678001403809	6.93002319335938	-66.0499267578125
15.3336906433105	6.89051818847656	-66.273681640625
15.5489387512207	7.06344604492188	-66.4615173339844
-9.83831787109375	6.42842102050781	-66.0556030273438
12.9468154907227	6.72918701171875	-65.9705505371094
15.4270439147949	6.36721801757813	-66.1156616210938
15.7227249145508	6.58058166503906	-66.3879089355469
-9.70572090148926	5.98612976074219	-66.1039733886719
15.7714385986328	6.21612548828125	-66.295654296875
-9.45089244842529	5.443115234375	-66.2275695800781
15.760383605957	5.73652648925781	-66.0996398925781
15.9913749694824	5.60774230957031	-66.2569885253906
-6.0423469543457	5.50814819335938	-66.3770141601563
-5.02476119995117	4.35794067382813	-64.8174438476563
16.2566261291504	5.26052856445313	-66.4225769042969
15.8856506347656	4.27694702148438	-66.3694763183594
-8.54512786865234	4.58375549316406	-66.4672241210938
-6.25130271911621	4.60188293457031	-66.419677734375
16.1210174560547	4.77253723144531	-66.366455078125
16.3164710998535	4.88883972167969	-66.51708984375
-8.47790813446045	4.42364501953125	-66.0831604003906
-8.01288604736328	4.23858642578125	-66.3340148925781
-6.95113754272461	4.13331604003906	-66.5135803222656
-5.88866996765137	4.36238098144531	-66.0831909179688
11.108283996582	4.06956481933594	-66.0381164550781
15.9794960021973	4.70362854003906	-66.2060241699219
-7.62649440765381	4.01544189453125	-66.2496643066406
-6.69996452331543	3.91859436035156	-66.300048828125
-6.4979305267334	4.09526062011719	-66.3451232910156
-41.7931289672852	48.7138519287109	-30.401611328125
15.6842460632324	3.8031005859375	-66.3656005859375
15.56591796875	3.94303894042969	-65.9282531738281
-6.91299438476563	3.65211486816406	-66.1094970703125
15.3282890319824	3.06219482421875	-66.2657775878906
15.4711952209473	3.35258483886719	-66.2728271484375
11.0746307373047	2.72187805175781	-65.9580383300781
15.2861137390137	2.89701843261719	-66.56494140625
11.2565269470215	2.56219482421875	-66.1048889160156
11.3985900878906	2.67161560058594	-66.3157958984375
14.7924003601074	2.26327514648438	-66.3587951660156
11.6623039245605	2.15213012695313	-66.1933898925781
11.9272155761719	2.20845031738281	-66.4370422363281
12.354305267334	1.99766540527344	-66.4689331054688
13.4206123352051	1.809814453125	-66.4110412597656
14.1445045471191	2.98870849609375	-67.8267211914063
14.0568733215332	1.84140014648438	-66.4368896484375
11.9291229248047	1.80567932128906	-66.0269470214844
12.750316619873	1.74479675292969	-66.2167053222656
13.2315483093262	1.81649780273438	-66.4136047363281
8.89940071105957	15.375	-65.6000061035156
8.58880043029785	14.6864929199219	-65.6000061035156
9.3583984375	14.2274932861328	-65.8369140625
9.81740188598633	14.222900390625	-65.6000061035156
16.2431983947754	13.3096008300781	-65.7214965820313
15.7841987609863	12.8506011962891	-66.0531005859375
15.162899017334	12.3916015625	-65.6000061035156
15.6776008605957	11.4736022949219	-65.6000061035156
15.7841987609863	11.4127960205078	-65.6000061035156
15.7841987609863	10.5556945800781	-65.9327087402344
15.3251991271973	9.6376953125	-65.9468994140625
14.4071998596191	9.0072021484375	-65.6000061035156
13.9482002258301	8.26069641113281	-66.0452880859375
-8.98766899108887	7.85533142089844	-65.8927001953125
13.4939002990723	7.80180358886719	-65.6000061035156
-8.54068088531494	7.68412780761719	-65.5870666503906
13.4892997741699	7.34280395507813	-65.8352966308594
14.8822021484375	7.53392028808594	-65.5863342285156
-5.16997337341309	4.62834167480469	-63.8569641113281
14.6807823181152	6.82012939453125	-65.5540161132813
13.0267562866211	6.74800109863281	-65.6097412109375
14.8926429748535	6.45828247070313	-65.7235107421875
-9.43533325195313	6.21453857421875	-65.5875549316406
12.56591796875	6.20835876464844	-65.6491088867188
15.1061477661133	5.92596435546875	-65.6011047363281
15.3551902770996	6.17805480957031	-65.9740600585938
15.4703903198242	5.98223876953125	-65.9837341308594
-5.61766815185547	5.47943115234375	-65.4966430664063
14.3716430664063	4.60627746582031	-64.4550170898438
15.3482246398926	5.742919921875	-65.7476196289063
-8.98605918884277	5.18388366699219	-65.5498962402344
-5.65189361572266	5.24649047851563	-65.7575073242188
14.2997665405273	4.83518981933594	-64.4371948242188
15.8575134277344	5.26319885253906	-66.0164489746094
-8.65264129638672	4.616943359375	-65.8707275390625
-5.76980018615723	4.59774780273438	-65.9812622070313
11.2905769348145	4.61962890625	-65.5993041992188
15.7176856994629	4.59963989257813	-65.8804931640625
-8.36652851104736	4.30412292480469	-65.8382873535156
-5.77835464477539	4.13011169433594	-65.8926696777344
11.0638389587402	4.07981872558594	-65.6570129394531
15.6406364440918	4.37081909179688	-65.8342590332031
-8.22125911712646	4.14710998535156	-65.6068725585938
-7.72711277008057	3.65664672851563	-65.7089233398438
-6.36866569519043	3.43748474121094	-65.8943176269531
-43.209114074707	47.1503601074219	-32.4256591796875
-5.89030647277832	3.90660095214844	-65.9450988769531
11.0250549316406	3.88180541992188	-65.8512268066406
15.4270401000977	3.909912109375	-65.6817321777344
-6.73173904418945	3.42788696289063	-65.9129028320313
-6.7145881652832	3.237548828125	-65.7356262207031
-6.00371170043945	3.45024108886719	-65.7620239257813
-5.78806686401367	3.52908325195313	-65.6781005859375
15.1199493408203	3.21699523925781	-65.6500244140625
-6.69534111022949	3.06559753417969	-65.5708618164063
-4.84226036071777	3.19584655761719	-64.5055847167969
10.9552383422852	2.98721313476563	-65.8370361328125
15.0921974182129	2.82902526855469	-66.0047607421875
11.0951690673828	2.48381042480469	-65.8733520507813
14.7089996337891	2.40615844726563	-65.7951049804688
11.4752388000488	1.65545654296875	-65.5940246582031
11.1804504394531	1.95771789550781	-65.6171875
14.2590408325195	1.90899658203125	-65.816650390625
14.5709266662598	2.08488464355469	-66.0980224609375
12.1386833190918	1.42007446289063	-65.623291015625
-29.656195640564	56.3591842651367	-35.4678649902344
12.5183639526367	1.35415649414063	-65.5536499023438
12.8075180053711	1.50541687011719	-65.7958374023438
13.2583122253418	1.53073120117188	-65.8142700195313
13.6280136108398	1.54766845703125	-65.6077575683594
14.1540946960449	1.8756103515625	-65.64990234375
9.81740188598633	15.2373046875	-65.1000061035156
10.2764015197754	14.6864929199219	-65.2702026367188
10.2764015197754	14.4416961669922	-65.1000061035156
14.5555992126465	13.3096008300781	-65.1000061035156
16.2431983947754	13.4842071533203	-65.1000061035156
16.7020988464355	12.8506011962891	-65.1416931152344
15.3251991271973	12.1956024169922	-65.1000061035156
16.7020988464355	11.9326019287109	-65.4667053222656
13.7952003479004	8.26069641113281	-65.1000061035156
13.4892997741699	7.80180358886719	-65.589111328125
-8.53753757476807	7.31787109375	-65.3836059570313
13.0163993835449	7.34280395507813	-65.1000061035156
-8.56291484832764	6.90449523925781	-65.1622009277344
-6.79316902160645	6.895263671875	-65.0940246582031
-9.41476726531982	6.44451904296875	-65.5508728027344
-6.29629516601563	6.39582824707031	-65.0777282714844
14.5027198791504	6.44007873535156	-65.1269226074219
-4.55443954467773	3.6405029296875	-63.6203002929688
14.6125183105469	6.17817687988281	-65.2366333007813
14.5945053100586	6.44134521484375	-65.34814453125
-5.7726993560791	5.77679443359375	-65.1218566894531
12.5220756530762	5.85856628417969	-65.0249633789063
15.1300048828125	5.53144836425781	-65.4501037597656
11.7598648071289	5.10084533691406	-65.1140747070313
15.0549545288086	5.11602783203125	-65.2438354492188
15.061695098877	4.11991882324219	-65.0857543945313
-8.41139507293701	4.52024841308594	-65.0892639160156
11.6323165893555	4.91191101074219	-65.02783203125
15.3321151733398	4.57493591308594	-65.4241943359375
-5.08416366577148	4.12701416015625	-65.0054321289063
15.231071472168	4.53614807128906	-65.3004760742188
15.4638404846191	4.25112915039063	-65.6122131347656
-7.92568778991699	3.65579223632813	-65.1132507324219
-5.33417510986328	3.66807556152344	-65.3279418945313
15.3065338134766	3.73539733886719	-65.5568237304688
14.369270324707	3.00444030761719	-64.6015930175781
-7.63462162017822	3.33535766601563	-65.3363647460938
-5.58411026000977	3.25636291503906	-65.3891906738281
-4.56837463378906	3.45327758789063	-62.9096984863281
14.8708610534668	3.20140075683594	-65.2354125976563
-7.59355354309082	3.13938903808594	-65.0767211914063
-7.17813873291016	3.09419250488281	-65.4716491699219
-7.27584743499756	2.958740234375	-65.2264404296875
-6.03219985961914	2.90155029296875	-65.3785400390625
-4.80247497558594	3.99322509765625	-64.3355407714844
-5.79964828491211	4.16000366210938	-62.7489318847656
-5.34987640380859	3.07881164550781	-65.103759765625
14.7426795959473	3.0328369140625	-65.1738586425781
-6.68661499023438	2.75112915039063	-65.2002258300781
-6.4766902923584	2.75729370117188	-65.2415771484375
10.7665863037109	2.34986877441406	-65.3273315429688
10.892822265625	2.34075927734375	-65.50830078125
14.6600914001465	2.75114440917969	-65.3048400878906
10.7498626708984	2.15660095214844	-65.2428894042969
10.9908447265625	1.9295654296875	-65.3969421386719
13.9599761962891	1.84286499023438	-65.2496948242188
14.0737380981445	1.85934448242188	-65.4643249511719
11.0619049072266	1.72445678710938	-65.3114624023438
11.1729011535645	1.47972106933594	-65.1586608886719
11.698127746582	1.35240173339844	-65.3828430175781
13.4751968383789	1.54229736328125	-65.0953979492188
13.7219924926758	1.59820556640625	-65.4092407226563
-27.8296837806702	55.093391418457	-35.5353698730469
12.0239677429199	1.25712585449219	-65.4001770019531
12.4302597045898	1.26008605957031	-65.4385070800781
12.7552871704102	1.13796997070313	-65.090576171875
9.81740188598633	15.1454925537109	-64.9572143554688
10.2764015197754	14.8627014160156	-64.6000061035156
9.3583984375	14.5453033447266	-64.6000061035156
11.1943016052246	14.2696990966797	-64.6000061035156
11.1943016052246	14.189697265625	-64.6000061035156
14.4071998596191	13.7686004638672	-64.8482971191406
15.331600189209	13.7686004638672	-64.6000061035156
15.8768997192383	13.3096008300781	-64.6000061035156
16.2431983947754	12.8506011962891	-64.8439025878906
15.3251991271973	12.5491943359375	-64.6000061035156
14.4071998596191	8.26069641113281	-64.9461975097656
13.986499786377	7.80180358886719	-64.6000061035156
13.4892997741699	7.7156982421875	-64.6000061035156
-7.14468288421631	6.82659912109375	-64.912841796875
-7.57825660705566	6.45860290527344	-64.6953430175781
14.4168930053711	6.3802490234375	-64.9240417480469
-7.61182689666748	6.23822021484375	-64.5894470214844
12.739673614502	5.98011779785156	-64.6233520507813
-8.27074432373047	5.53343200683594	-64.6306457519531
14.4055671691895	5.76553344726563	-64.8189392089844
14.5713310241699	5.53938293457031	-64.9501342773438
12.1705856323242	5.24728393554688	-64.5873718261719
14.5887069702148	4.99263000488281	-64.7498474121094
-8.29567050933838	4.67289733886719	-64.65869140625
14.8080940246582	4.80223083496094	-64.9084777832031
14.9810638427734	4.65936279296875	-65.0461730957031
-28.2166342735291	54.5731964111328	-34.8562316894531
14.6105194091797	4.14216613769531	-64.6030578613281
-8.09293460845947	3.97581481933594	-64.8603820800781
-7.92682361602783	3.61994934082031	-64.8483276367188
10.8202133178711	3.59909057617188	-64.8318786621094
15.0573310852051	3.6328125	-65.2388000488281
-7.93205070495605	3.66273498535156	-64.6208801269531
10.717472076416	3.52008056640625	-64.5782470703125
14.7418251037598	3.33364868164063	-64.9501647949219
14.9476509094238	3.63409423828125	-65.0724487304688
-7.36727046966553	2.85441589355469	-64.9444885253906
-5.29759216308594	2.96742248535156	-64.9838256835938
10.5313148498535	2.95672607421875	-64.8424072265625
-7.43769645690918	2.77357482910156	-64.5936279296875
-6.93196487426758	2.68328857421875	-65.0504760742188
-6.63068580627441	2.44850158691406	-64.8005981445313
-6.04300308227539	2.27900695800781	-64.7215270996094
-42.2712230682373	48.5473937988281	-30.0125122070313
-5.17559814453125	2.57791137695313	-64.6271057128906
10.3143272399902	2.57954406738281	-64.6365356445313
14.2637329101563	2.57765197753906	-64.7159423828125
-44.2964344024658	47.9470825195313	-32.2340087890625
10.4410743713379	1.74046325683594	-64.7001342773438
13.899097442627	2.06678771972656	-64.6329040527344
13.941276550293	2.01335144042969	-64.8275146484375
11.132884979248	1.34388732910156	-64.9904479980469
13.3914031982422	1.537109375	-64.693603515625
10.6266708374023	1.32403564453125	-64.613525390625
11.2002182006836	0.9677734375	-64.6471862792969
11.4830055236816	1.2506103515625	-65.1184387207031
12.294303894043	0.964797973632813	-65.0389709472656
12.9986381530762	1.21475219726563	-64.5013427734375
12.5617141723633	1.05720520019531	-65.1099548339844
11.4563026428223	0.767730712890625	-64.5504150390625
12.335334777832	0.8128662109375	-64.700927734375
9.3583984375	14.6864929199219	-64.5867919921875
11.1943016052246	14.8348999023438	-64.1000061035156
11.6533012390137	14.6076965332031	-64.1000061035156
12.5713005065918	14.2274932861328	-64.158203125
13.9482002258301	14.4454040527344	-64.1000061035156
10.2860984802246	13.7686004638672	-64.1000061035156
13.0303001403809	13.7686004638672	-64.2969970703125
15.3251991271973	13.7686004638672	-64.5838928222656
12.5713005065918	13.4486999511719	-64.1000061035156
15.3577003479004	13.3096008300781	-64.1000061035156
15.1045989990234	12.8506011962891	-64.1000061035156
14.8661994934082	12.6651000976563	-64.1000061035156
14.4071998596191	7.34280395507813	-64.565185546875
14.105899810791	6.88380432128906	-64.1000061035156
-7.13139629364014	5.97174072265625	-64.3761596679688
-7.63623809814453	5.53363037109375	-64.2203063964844
12.5008239746094	5.51544189453125	-64.1262817382813
14.1129722595215	5.54972839355469	-64.3302001953125
-4.26198387145996	2.95758056640625	-62.8326416015625
12.3727645874023	5.08702087402344	-64.0633850097656
14.4312782287598	4.94656372070313	-64.5833740234375
11.6431732177734	4.56944274902344	-64.3690185546875
-8.11396312713623	4.34515380859375	-64.4497985839844
-29.9080400466919	56.1910247802734	-35.5296630859375
14.4820327758789	4.35047912597656	-64.5062866210938
-7.90970134735107	3.68026733398438	-64.3937072753906
14.2593803405762	3.89979553222656	-64.2677917480469
-7.80736446380615	3.44961547851563	-64.3600769042969
10.56640625	3.38885498046875	-64.314453125
14.0551338195801	3.21517944335938	-64.0996704101563
-7.6710376739502	3.14762878417969	-64.3559875488281
-7.44796752929688	2.74295043945313	-64.3712768554688
10.1724052429199	2.70950317382813	-64.0744323730469
14.2238616943359	3.04200744628906	-64.3575744628906
-7.45647525787354	2.76690673828125	-64.1222229003906
-5.05941963195801	2.53117370605469	-64.4977111816406
-4.77236557006836	2.52302551269531	-64.2149658203125
13.9110145568848	2.51722717285156	-64.1672973632813
-7.06956005096436	2.27177429199219	-64.1086120605469
-6.46169853210449	2.04029846191406	-64.3628234863281
-6.00570297241211	2.01277160644531	-64.4808044433594
-5.57088851928711	1.99713134765625	-64.4493408203125
-5.00274085998535	2.0711669921875	-64.1821899414063
10.1662635803223	2.06562805175781	-64.3420104980469
13.74755859375	2.0023193359375	-64.3938903808594
-5.97758483886719	1.59828186035156	-64.1267700195313
-5.56756210327148	1.72418212890625	-64.235595703125
10.4078063964844	1.584716796875	-64.5654907226563
13.3134002685547	1.57170104980469	-64.1211547851563
13.325798034668	1.5340576171875	-64.3563537597656
10.4969596862793	1.01544189453125	-64.2252197265625
10.9946060180664	1.06803894042969	-64.63720703125
12.8753356933594	1.08888244628906	-64.1079406738281
10.5549850463867	0.725341796875	-64.0778198242188
10.9562034606934	0.488021850585938	-64.0932312011719
11.448860168457	0.5074462890625	-64.2766723632813
11.8991928100586	0.4947509765625	-64.3049926757813
12.2581253051758	0.578292846679688	-64.2556762695313
11.4447479248047	0.401229858398438	-64.1579895019531
12.2297096252441	0.504119873046875	-64.1011352539063
10.4432983398438	14.2274932861328	-63.6000061035156
12.5713005065918	14.5473937988281	-63.6000061035156
10.6740989685059	13.7686004638672	-63.6000061035156
10.7354011535645	13.7129058837891	-63.6000061035156
13.0303001403809	13.3141937255859	-63.6000061035156
13.4892997741699	13.25390625	-63.6000061035156
13.0303001403809	6.88380432128906	-63.9313049316406
13.4892997741699	6.5823974609375	-63.6000061035156
12.5713005065918	6.24000549316406	-63.6000061035156
12.2929763793945	5.47416687011719	-63.607666015625
-4.17671585083008	2.64791870117188	-63.0700378417969
13.4987716674805	5.29905700683594	-63.595947265625
-6.25561141967773	4.96224975585938	-63.5648803710938
12.4591369628906	4.62397766113281	-63.55712890625
-7.46809959411621	4.14317321777344	-63.4977111816406
13.252555847168	4.23619079589844	-63.495361328125
-7.54717445373535	3.68965148925781	-63.5517883300781
13.5109977722168	3.92303466796875	-63.6715698242188
14.0419235229492	3.91412353515625	-64.0908203125
-7.5296459197998	3.27531433105469	-63.6185302734375
10.7231788635254	3.51577758789063	-63.6006469726563
13.7278213500977	3.48031616210938	-63.7953491210938
-7.51228332519531	2.9453125	-63.8819274902344
-4.34367942810059	2.82426452636719	-63.4918212890625
13.9937934875488	3.01469421386719	-64.0700073242188
-7.37351608276367	2.65348815917969	-63.7338256835938
-4.32300567626953	2.39039611816406	-63.5166320800781
-6.80166435241699	1.92094421386719	-63.8605651855469
-4.41148948669434	2.08895874023438	-63.5811462402344
9.82228851318359	1.89689636230469	-63.4221496582031
13.6019668579102	1.91986083984375	-64.1882629394531
-6.5655345916748	1.52995300292969	-63.5533752441406
-6.57741928100586	1.63050842285156	-63.7088623046875
-5.34488105773926	1.3575439453125	-63.91748046875
-4.87324142456055	1.614990234375	-63.8240356445313
10.0568885803223	1.44017028808594	-63.8868408203125
13.276611328125	1.66043090820313	-63.6523132324219
-5.98047828674316	1.04750061035156	-63.5676574707031
-5.62781715393066	1.02946472167969	-63.7186584472656
-5.05033683776855	1.02642822265625	-63.6018371582031
10.1407470703125	1.03857421875	-63.8436584472656
12.8736267089844	1.06948852539063	-63.8698425292969
13.0750122070313	1.31422424316406	-63.8082580566406
10.1629066467285	0.721908569335938	-63.7086791992188
10.516429901123	0.468490600585938	-63.8353881835938
12.7809066772461	0.941375732421875	-63.6517639160156
10.1601676940918	0.493606567382813	-63.5653991699219
11.2430648803711	0.027740478515625	-63.6317749023438
11.6382789611816	0.0595855712890625	-63.6604309082031
11.6554794311523	0.164627075195313	-63.8394165039063
11.1943016052246	14.2274932861328	-63.5793151855469
13.4892997741699	14.2274932861328	-63.5934143066406
12.5713005065918	13.7686004638672	-63.5730895996094
13.4892997741699	13.3096008300781	-63.5963134765625
12.3157005310059	5.96580505371094	-63.1000061035156
12.119571685791	5.51313781738281	-63.3383483886719
12.1341094970703	5.07232666015625	-63.2820434570313
-6.27126312255859	4.61636352539063	-63.1767578125
-7.02281856536865	4.13072204589844	-63.0997619628906
12.1125144958496	4.1947021484375	-63.0945739746094
-7.20369434356689	3.93719482421875	-63.15771484375
11.1864318847656	3.67399597167969	-63.2077941894531
12.8156394958496	3.69096374511719	-63.085205078125
-4.49888801574707	3.47372436523438	-63.3388977050781
10.6095161437988	3.36859130859375	-63.3504638671875
13.3450546264648	3.29893493652344	-63.3957824707031
-3.98668479919434	2.46321105957031	-62.6127624511719
10.1805610656738	2.82200622558594	-63.3534851074219
-7.27063751220703	2.57308959960938	-63.158203125
-4.12582397460938	2.22021484375	-63.1749572753906
-6.89620208740234	1.85282897949219	-63.3712463378906
-4.0452709197998	1.87336730957031	-63.1268005371094
-6.70931053161621	1.58073425292969	-63.326171875
-6.58089637756348	1.392578125	-63.0809936523438
-4.19899368286133	1.8294677734375	-63.2884216308594
9.7105712890625	1.66795349121094	-63.2326049804688
13.0890731811523	1.42874145507813	-63.3836364746094
-5.80315589904785	0.874710083007813	-63.5019836425781
-4.38398170471191	1.161865234375	-63.2329711914063
-39.9601554870605	51.2050170898438	-34.0620727539063
9.68334197998047	0.931472778320313	-63.22509765625
12.8776931762695	1.07054138183594	-63.5107421875
-5.54768562316895	0.642959594726563	-63.3565979003906
-5.05487060546875	0.477676391601563	-63.1172180175781
-44.2262783050537	48.5282897949219	-30.4198303222656
-4.45925521850586	0.813446044921875	-63.0931701660156
9.85376739501953	0.85455322265625	-63.4202270507813
12.5385322570801	0.677200317382813	-63.0720520019531
-5.32990837097168	0.33868408203125	-63.0588073730469
10.0623474121094	0.0435333251953125	-63.202392578125
10.687858581543	-0.000823974609375	-63.4799194335938
11.1346473693848	-0.02642822265625	-63.5494079589844
12.0985298156738	0.164291381835938	-63.2946472167969
10.2693290710449	0.026824951171875	-63.319580078125
10.9782562255859	-0.201431274414063	-63.35009765625
11.5059013366699	-0.225234985351563	-63.233154296875
11.7421913146973	-0.12591552734375	-63.1481628417969
12.5713005065918	5.84280395507813	-62.6000061035156
11.8576850891113	4.58293151855469	-62.6077575683594
11.9783782958984	4.14082336425781	-62.6588439941406
-6.57301139831543	3.67121887207031	-62.5592956542969
-5.10721397399902	3.91900634765625	-62.8497619628906
-6.92882537841797	3.24429321289063	-62.6500549316406
-39.9952354431152	51.1179656982422	-34.3574829101563
11.1698684692383	3.61030578613281	-62.6511535644531
-7.14776611328125	2.92338562011719	-62.8397216796875
13.0430679321289	2.7694091796875	-62.7366943359375
-7.04498195648193	2.52032470703125	-62.7120361328125
9.74454116821289	2.17880249023438	-62.567138671875
-6.95109939575195	2.30152893066406	-62.6164245605469
-3.95666885375977	2.03236389160156	-62.9559936523438
12.9037170410156	1.84974670410156	-62.5502624511719
-6.77083969116211	1.87205505371094	-62.6109619140625
-6.53024864196777	1.368408203125	-62.8509826660156
-3.69375038146973	1.32884216308594	-62.6325073242188
12.923828125	1.51022338867188	-62.8245849609375
-6.15427398681641	0.9066162109375	-62.6057434082031
-4.04340553283691	1.04690551757813	-62.9217834472656
9.41245269775391	0.927154541015625	-62.8206481933594
12.8440780639648	1.32341003417969	-62.8060302734375
-6.1076717376709	0.789901733398438	-62.9579162597656
-5.83481216430664	0.553787231445313	-63.1089172363281
-4.19659233093262	0.660614013671875	-62.8330383300781
-3.77588272094727	0.7022705078125	-62.5535888671875
9.47882080078125	0.695709228515625	-62.9314575195313
12.5314903259277	0.7977294921875	-62.6153869628906
-5.86650657653809	0.456268310546875	-62.8031616210938
-5.55418395996094	0.294357299804688	-62.8861083984375
-4.94473266601563	0.2476806640625	-62.853515625
-4.41284370422363	0.174774169921875	-62.6101684570313
9.27853393554688	0.2401123046875	-62.6446838378906
9.41179275512695	0.05364990234375	-62.7451782226563
11.9521865844727	-0.009246826171875	-62.8984985351563
12.2623291015625	0.31561279296875	-63.0366516113281
9.47340393066406	-0.26177978515625	-62.701416015625
9.83159637451172	-0.4498291015625	-62.853271484375
11.777889251709	-0.149063110351563	-62.3604736328125
11.2068252563477	-0.382278442382813	-63.113525390625
11.7879753112793	0.061492919921875	-61.5906372070313
11.3964767456055	-0.371658325195313	-63.0155639648438
9.79648971557617	-0.633041381835938	-62.7352905273438
10.1716079711914	-0.8157958984375	-62.7831420898438
10.7105178833008	-0.494003295898438	-63.0435485839844
10.9577560424805	-0.664749145507813	-62.8666687011719
11.0052642822266	-0.965927124023438	-62.5522766113281
10.1856803894043	-1.35443115234375	-62.5748596191406
10.8634567260742	-1.1568603515625	-62.6745300292969
10.2314453125	-1.50746154785156	-62.5743408203125
10.6977462768555	-1.34735107421875	-62.7179565429688
12.1123008728027	5.34919738769531	-62.1000061035156
11.4769592285156	4.56318664550781	-62.0887756347656
11.2381591796875	4.12924194335938	-62.1196594238281
11.1892166137695	4.07162475585938	-62.12451171875
-6.43460655212402	3.27015686035156	-62.2398681640625
-4.89895248413086	3.35102844238281	-62.1694641113281
12.4594268798828	3.23442077636719	-62.0754089355469
10.2913284301758	2.95687866210938	-62.0797729492188
-6.73493194580078	2.44841003417969	-62.2728881835938
9.83051681518555	2.39518737792969	-62.1069641113281
-6.68573188781738	2.01368713378906	-62.3255615234375
-3.74283218383789	2.05757141113281	-62.364013671875
12.6982002258301	1.81219482421875	-62.1961364746094
-6.43556213378906	1.492431640625	-62.2404174804688
-3.61566352844238	1.57406616210938	-62.4887390136719
9.26263046264648	1.28616333007813	-62.0210876464844
-6.26580238342285	1.141357421875	-62.3633728027344
-6.23224449157715	1.18220520019531	-62.1099548339844
-3.26320838928223	0.844406127929688	-62.0935668945313
12.5372619628906	0.922317504882813	-62.4257507324219
-5.96930313110352	0.576629638671875	-62.25830078125
-3.90449714660645	0.573440551757813	-62.5939331054688
-3.50205230712891	0.723678588867188	-62.3341979980469
8.99670219421387	0.486892700195313	-62.1681823730469
12.4432563781738	0.66070556640625	-62.508544921875
-5.89635848999023	0.475357055664063	-62.1045532226563
-5.77643013000488	0.315597534179688	-62.123291015625
-2.81923294067383	0.224273681640625	-59.82958984375
-4.04841995239258	0.259902954101563	-62.5114440917969
-3.33555793762207	0.208160400390625	-62.1024780273438
8.94774627685547	0.272918701171875	-62.1540832519531
12.354663848877	0.4627685546875	-62.6691589355469
-5.48690032958984	0.005889892578125	-62.0718688964844
-5.10835075378418	0.006195068359375	-62.5607299804688
-4.52361679077148	-0.327499389648438	-62.2500915527344
-4.19977760314941	-0.0494537353515625	-62.3884582519531
-3.60287284851074	-0.327651977539063	-62.0810546875
8.78240394592285	-0.201873779296875	-61.9518127441406
9.18444061279297	-0.167984008789063	-62.4655456542969
11.4564552307129	-0.489089965820313	-62.3894958496094
11.668025970459	-0.26171875	-62.299072265625
-4.18096542358398	-0.595657348632813	-62.0907897949219
9.38154220581055	-0.916397094726563	-62.3523254394531
9.0402717590332	-0.933242797851563	-62.1034851074219
11.2187309265137	-0.84075927734375	-62.1283874511719
9.41447448730469	-1.18634033203125	-62.2423706054688
9.42521286010742	-1.40701293945313	-62.1339416503906
10.9685173034668	-1.15397644042969	-62.3436889648438
9.63840103149414	-1.83256530761719	-62.0859680175781
10.0562629699707	-1.87625122070313	-62.3905944824219
10.907169342041	-1.53802490234375	-62.5486755371094
9.83847045898438	-2.03718566894531	-62.1778564453125
10.4710960388184	-2.04496765136719	-62.0942687988281
11.3675994873047	4.58889770507813	-61.6000061035156
11.1895599365234	4.13473510742188	-62.0358581542969
12.5720558166504	3.67173767089844	-61.7598571777344
10.5296897888184	3.19802856445313	-61.6010437011719
-5.95033836364746	2.76765441894531	-61.6989135742188
10.3229217529297	2.76766967773438	-61.5848693847656
-6.05885124206543	2.3807373046875	-61.5926818847656
-4.07502937316895	2.51515197753906	-61.9261474609375
12.293098449707	2.29389953613281	-61.6000061035156
-6.13729476928711	1.89071655273438	-61.5740356445313
-41.8055820465088	46.6727905273438	-32.5740966796875
12.2668304443359	1.81051635742188	-61.6088562011719
-6.11837005615234	1.66798400878906	-61.5688171386719
-3.47111892700195	1.71788024902344	-61.6256103515625
-3.33265686035156	1.54043579101563	-61.6202087402344
-6.11741065979004	1.05349731445313	-61.8718566894531
-3.05035781860352	0.90106201171875	-61.7576599121094
12.2235870361328	0.928863525390625	-61.7083435058594
-5.89382934570313	0.600677490234375	-61.7521667480469
-5.14764976501465	-0.348129272460938	-60.4766235351563
-2.8271312713623	0.441513061523438	-61.5894775390625
8.95805549621582	0.635971069335938	-61.47021484375
12.2362365722656	0.7120361328125	-61.8649291992188
-5.71727180480957	0.305465698242188	-61.7314147949219
-3.03765106201172	0.25006103515625	-61.8506164550781
8.59933471679688	-0.0908203125	-61.6665344238281
-5.4090461730957	-0.112152099609375	-61.846923828125
-5.23327255249023	-0.302719116210938	-61.8440856933594
-3.10934829711914	-0.357818603515625	-61.7767028808594
-2.9755802154541	-0.363906860351563	-61.6689758300781
11.6319770812988	-0.237518310546875	-61.5741577148438
-5.02349472045898	-0.622024536132813	-61.6207580566406
-4.43875885009766	-0.889251708984375	-61.7362060546875
-4.41186904907227	-0.72247314453125	-61.917236328125
-3.47400283813477	-0.698196411132813	-61.8407897949219
-3.36792373657227	-0.938034057617188	-61.6606140136719
8.45954704284668	-0.829559326171875	-61.6075744628906
8.7269344329834	-0.896987915039063	-61.8615112304688
-4.39196014404297	-1.05140686035156	-61.5864562988281
-3.50680541992188	-1.1812744140625	-61.5320434570313
-3.30886840820313	-1.09349060058594	-61.5269775390625
8.96818542480469	-1.1351318359375	-61.9830932617188
9.15900039672852	-1.13526916503906	-62.1073608398438
10.8908843994141	-1.38276672363281	-61.6097412109375
8.85956192016602	-1.76368713378906	-61.6307067871094
9.1063232421875	-1.86550903320313	-61.7433166503906
10.596305847168	-1.83323669433594	-61.8565673828125
10.7727661132813	-1.54109191894531	-62.0894470214844
9.18326950073242	-2.09262084960938	-61.7480163574219
9.5438346862793	-2.06547546386719	-61.9710693359375
10.071949005127	-2.33787536621094	-61.8633117675781
10.4407615661621	-1.98832702636719	-61.7533569335938
9.16972732543945	-2.51365661621094	-61.6168518066406
10.0181159973145	-2.5362548828125	-61.6070556640625
11.1943016052246	4.12989807128906	-61.4081115722656
12.5713005065918	4.12989807128906	-61.4150085449219
10.7385139465332	3.24763488769531	-61.1279602050781
-5.77633476257324	2.61859130859375	-61.5359191894531
11.8855018615723	2.75289916992188	-61.1000061035156
-4.50269508361816	2.42709350585938	-61.2537841796875
11.6719017028809	2.29389953613281	-61.1000061035156
-4.0247859954834	2.0516357421875	-61.1536254882813
10.2728309631348	1.95843505859375	-61.1191711425781
-5.99577140808105	1.82026672363281	-61.4328918457031
-5.69260215759277	1.37638854980469	-61.0761108398438
9.31813812255859	1.172607421875	-61.4110412597656
12.080924987793	1.375244140625	-61.4386901855469
-5.73070907592773	1.13336181640625	-61.1034545898438
-2.88668251037598	0.88665771484375	-61.0745849609375
11.7965507507324	0.914581298828125	-61.1517944335938
-5.72902488708496	0.456573486328125	-61.335205078125
8.75699043273926	0.391815185546875	-61.0315246582031
-5.65731048583984	0.249801635742188	-61.3800354003906
8.45240783691406	-0.001861572265625	-61.3466796875
11.656909942627	0.129745483398438	-61.12451171875
-5.51216316223145	0.039703369140625	-61.1063537597656
-2.69758224487305	-0.219039916992188	-61.3478088378906
8.15585708618164	-0.5283203125	-61.1266784667969
11.4992980957031	-0.4759521484375	-61.3800659179688
-4.95037078857422	-0.93499755859375	-61.234375
8.0722484588623	-0.865585327148438	-61.1561889648438
-4.85895156860352	-1.07615661621094	-61.0814514160156
-4.40299034118652	-1.36082458496094	-61.2187805175781
-3.98631477355957	-1.35676574707031	-61.3909301757813
-44.0732688903809	48.0465393066406	-32.281005859375
-2.97314834594727	-1.12059020996094	-61.2574157714844
7.92965698242188	-1.54728698730469	-61.0846557617188
8.23739242553711	-1.13113403320313	-61.3783569335938
10.9499168395996	-1.35232543945313	-61.3759460449219
-4.36988067626953	-1.52517700195313	-61.0563049316406
-3.52496528625488	-1.51876831054688	-61.2177734375
-3.25392913818359	-1.59515380859375	-61.0599060058594
8.24799537658691	-1.61973571777344	-61.3443908691406
8.66805458068848	-1.8017578125	-61.5320739746094
10.7497634887695	-1.57731628417969	-61.0716857910156
8.25555992126465	-1.89190673828125	-61.2514953613281
10.375431060791	-2.05360412597656	-61.5959167480469
10.5027236938477	-1.85365295410156	-61.1212768554688
8.47496223449707	-2.552978515625	-61.1181640625
9.5816650390625	-2.72459411621094	-61.5989990234375
9.95986557006836	-2.42935180664063	-61.7947082519531
9.3447151184082	-2.99903869628906	-61.3221740722656
9.49039459228516	-3.08305358886719	-61.2420349121094
10.162052154541	-2.87353515625	-60.9766235351563
12.1123008728027	3.6708984375	-61.0697937011719
11.1943016052246	2.75289916992188	-60.9794006347656
11.1943016052246	2.29389953613281	-60.9670104980469
-4.78964614868164	1.83543395996094	-60.7471313476563
11.1943016052246	1.83500671386719	-60.9476013183594
-5.5252799987793	1.42961120605469	-60.9507751464844
-4.48451614379883	1.65553283691406	-60.5936584472656
10.2764015197754	1.37600708007813	-60.6861877441406
-5.34788513183594	0.911544799804688	-60.6862487792969
-3.12163734436035	1.10768127441406	-60.6731872558594
10.2764015197754	1.283203125	-60.6000061035156
-5.63587951660156	0.798004150390625	-60.9925842285156
-5.01988220214844	-0.313461303710938	-60.2218017578125
8.70559310913086	0.303878784179688	-60.6071166992188
-5.38435745239258	0.14813232421875	-60.741455078125
-2.6732063293457	0.474075317382813	-60.5382690429688
11.4397888183594	0.0297698974609375	-60.7699890136719
-4.62378692626953	0.477996826171875	-59.9454345703125
-2.39824867248535	-0.461654663085938	-60.5386047363281
8.15289688110352	-0.2474365234375	-60.9124450683594
-5.19963073730469	-0.571334838867188	-60.9458618164063
-2.57619476318359	-0.945068359375	-60.8838500976563
11.174488067627	-0.92913818359375	-60.8384704589844
-4.84297561645508	-1.13670349121094	-60.8786926269531
-4.7524299621582	-1.25489807128906	-60.808837890625
-2.4864673614502	-1.1519775390625	-60.6893310546875
11.0313758850098	-1.18360900878906	-60.8486938476563
-4.39336776733398	-1.67497253417969	-60.8737182617188
-4.1964168548584	-1.66215515136719	-61.0071105957031
-3.70579147338867	-1.86305236816406	-60.9270629882813
-2.72751235961914	-1.52569580078125	-60.7716369628906
-3.09688377380371	-1.81082153320313	-60.8150939941406
7.70863914489746	-1.40193176269531	-60.7985229492188
10.7108879089355	-1.57077026367188	-60.6163940429688
10.7276802062988	-1.58467102050781	-60.8415832519531
-3.92575263977051	-2.03565979003906	-60.7419128417969
-3.69645881652832	-2.187255859375	-60.62744140625
-2.90548706054688	-1.95927429199219	-60.6084289550781
7.92741012573242	-2.01838684082031	-60.9638366699219
8.14917182922363	-2.31083679199219	-61.0081787109375
10.4012298583984	-2.07646179199219	-60.7728576660156
7.53935050964355	-2.43533325195313	-60.5710754394531
7.84478950500488	-2.78524780273438	-60.7348327636719
10.2684440612793	-2.523193359375	-60.998046875
10.2210121154785	-2.81289672851563	-60.589599609375
7.82630157470703	-3.21603393554688	-60.6463623046875
8.44129371643066	-3.18624877929688	-60.9058227539063
9.34563064575195	-3.16342163085938	-61.1428833007813
9.69216918945313	-3.22206115722656	-60.967529296875
8.0027027130127	-3.55995178222656	-60.5028076171875
8.34195518493652	-3.2996826171875	-60.8163757324219
8.87070083618164	-3.55476379394531	-60.6795654296875
-4.6406307220459	1.4755859375	-60.4844970703125
-5.03369522094727	1.17422485351563	-60.5174560546875
-4.72072982788086	0.885299682617188	-60.2214660644531
-3.97293853759766	1.12393188476563	-60.1340026855469
9.47153472900391	0.817642211914063	-60.4464416503906
-5.21880149841309	0.456954956054688	-60.4744262695313
-2.83111190795898	0.555526733398438	-60.1961059570313
10.2731246948242	0.670074462890625	-60.1028747558594
-5.23233222961426	0.110565185546875	-60.4807434082031
8.48984909057617	0.104339599609375	-60.2903137207031
-2.30455207824707	-0.519210815429688	-60.0322570800781
-5.08170127868652	-0.545166015625	-60.4752502441406
-4.80379295349121	-0.90289306640625	-60.0840454101563
-4.87502479553223	-1.03266906738281	-60.4264526367188
-2.29245376586914	-1.14593505859375	-60.3219909667969
7.52531242370605	-1.05549621582031	-60.1801452636719
10.7402877807617	-1.22772216796875	-60.0794982910156
-4.70331192016602	-1.35066223144531	-60.1037292480469
7.21415138244629	-1.76736450195313	-60.1316223144531
-4.46390342712402	-1.97236633300781	-60.3406066894531
-4.11216163635254	-2.32054138183594	-60.3009643554688
-3.53093719482422	-2.2977294921875	-60.4617919921875
-2.63991928100586	-2.0621337890625	-60.3470764160156
-2.37296104431152	-2.06536865234375	-60.0882873535156
6.98930168151855	-2.29342651367188	-60.0154113769531
10.217456817627	-2.36479187011719	-60.0256652832031
10.3306732177734	-2.22807312011719	-60.2904968261719
-3.67819976806641	-2.52865600585938	-60.1008605957031
-3.03526878356934	-2.42634582519531	-60.2199096679688
7.1279239654541	-2.48490905761719	-60.1694946289063
7.31557273864746	-2.51084899902344	-60.3516235351563
10.2064514160156	-2.5361328125	-60.1615295410156
7.21004295349121	-3.01229858398438	-60.1311645507813
10.1622619628906	-2.95077514648438	-60.133544921875
7.88054466247559	-3.66766357421875	-60.2115478515625
8.21075439453125	-3.65318298339844	-60.3425903320313
9.10706329345703	-3.66020202636719	-60.3819580078125
9.34818649291992	-3.65269470214844	-60.3262634277344
9.83257675170898	-3.21240234375	-60.6274719238281
-4.67122268676758	0.166244506835938	-59.8336486816406
-5.19135093688965	0.796295166015625	-60.5165100097656
-4.13343238830566	0.683761596679688	-59.8074645996094
9.38100814819336	0.402084350585938	-60.0083923339844
-4.83275985717773	0.012176513671875	-59.9541015625
-2.75407028198242	-0.0291290283203125	-59.5450134277344
9.5126953125	0.16241455078125	-59.7425231933594
-4.86826515197754	-0.254562377929688	-59.9945068359375
-4.83199119567871	-0.484054565429688	-59.9857482910156
7.87767791748047	-0.478317260742188	-59.6604614257813
10.7409057617188	-0.446624755859375	-59.8411254882813
-2.19213104248047	-0.78594970703125	-59.5913391113281
7.61340522766113	-0.767471313476563	-59.5646057128906
-4.56386375427246	-0.851455688476563	-59.6657409667969
-4.52997398376465	-1.64886474609375	-59.7888488769531
-4.37481307983398	-1.886962890625	-59.5453186035156
-2.04311943054199	-1.6103515625	-59.6980590820313
7.08050155639648	-1.50364685058594	-59.6986389160156
-4.33978843688965	-2.05255126953125	-59.6257629394531
-2.21352386474609	-2.05368041992188	-59.9122009277344
6.55502128601074	-2.30728149414063	-59.4638671875
10.0659790039063	-2.35255432128906	-59.6492309570313
-4.11898040771484	-2.44038391113281	-59.6073303222656
-3.70849418640137	-2.68724060058594	-59.7755126953125
-2.60592651367188	-2.54776000976563	-59.9527282714844
-2.4183177947998	-2.51997375488281	-59.8486022949219
6.6215648651123	-2.49546813964844	-59.6194458007813
6.92874717712402	-2.47645568847656	-59.9624633789063
10.0427017211914	-2.69027709960938	-59.8294067382813
-3.26054954528809	-2.89607238769531	-59.6543273925781
6.60539245605469	-2.97566223144531	-59.5697326660156
7.16314125061035	-3.181884765625	-60.0142517089844
10.0913238525391	-3.07125854492188	-60.0037841796875
6.93784141540527	-3.43336486816406	-59.6965942382813
7.11019134521484	-3.60676574707031	-59.7716369628906
7.3132152557373	-3.74505615234375	-59.8504638671875
9.56658554077148	-3.42555236816406	-60.6040649414063
8.42836761474609	-3.68527221679688	-60.1796875
8.93894577026367	-3.77644348144531	-59.5631103515625
9.57440185546875	-3.51499938964844	-59.5731811523438
7.51626014709473	-4.08592224121094	-59.6232299804688
7.87164115905762	-3.81755065917969	-59.9281311035156
8.18144607543945	-3.89506530761719	-59.7992248535156
-3.91779518127441	0.352783203125	-59.5433044433594
-4.23406600952148	0.2254638671875	-59.5877380371094
9.72743988037109	-0.134323120117188	-59.5001831054688
-3.73926162719727	-0.4600830078125	-59.044921875
7.99769020080566	-0.527359008789063	-59.335693359375
9.56042861938477	-0.459121704101563	-59.2609252929688
-4.21457862854004	-0.718917846679688	-59.2849731445313
7.38526153564453	-0.977264404296875	-59.1115417480469
10.0308837890625	-0.947128295898438	-59.1704711914063
-4.22021102905273	-1.32225036621094	-59.1005859375
7.10585975646973	-1.2401123046875	-59.0894470214844
-4.40456390380859	-1.59333801269531	-59.4568786621094
6.54667282104492	-1.88667297363281	-59.0100402832031
-4.23642921447754	-2.09684753417969	-59.1294555664063
-1.96365737915039	-2.08853149414063	-59.5503540039063
9.81679153442383	-2.12126159667969	-59.1446533203125
-3.88986015319824	-2.77835083007813	-59.3470153808594
6.38116264343262	-2.54585266113281	-59.2951049804688
9.91497039794922	-2.5623779296875	-59.5050048828125
-3.64394378662109	-3.24407958984375	-59.0515747070313
-3.24960517883301	-3.05368041992188	-59.4882202148438
-2.57310485839844	-3.22158813476563	-59.2751770019531
-44.0290107727051	47.5585174560547	-32.3470458984375
-2.43013191223145	-3.09767150878906	-59.3326110839844
6.30471038818359	-3.15684509277344	-59.2489929199219
6.4503173828125	-3.041259765625	-59.4100952148438
9.5593376159668	-3.1630859375	-59.1351928710938
-3.23170280456543	-3.56002807617188	-59.101806640625
-3.01886749267578	-3.34292602539063	-59.2546997070313
6.42284774780273	-3.4095458984375	-59.3097534179688
6.72132110595703	-3.65850830078125	-59.4695129394531
9.06224060058594	-3.8104248046875	-59.4501953125
9.58225631713867	-3.65309143066406	-59.3397827148438
6.51560211181641	-1.86380004882813	-58.1304016113281
6.97686767578125	-3.88961791992188	-59.5833740234375
7.12920379638672	-4.02806091308594	-59.6092529296875
7.73152542114258	-4.20344543457031	-59.3605651855469
8.40496635437012	-4.14921569824219	-59.1440124511719
9.37575149536133	-3.68171691894531	-59.4952697753906
9.46789169311523	-3.74839782714844	-59.1214599609375
6.41967010498047	-4.58819580078125	-59.1605529785156
7.23109245300293	-4.46809387207031	-59.3334045410156
7.74925994873047	-4.36473083496094	-59.1329040527344
6.85385322570801	-4.77330017089844	-59.1904907226563
-3.41574859619141	-0.549636840820313	-58.84375
9.18811416625977	-0.640243530273438	-59.0558166503906
-2.66528511047363	-0.847198486328125	-58.6444396972656
8.45565795898438	-0.760177612304688	-58.6220092773438
-4.10630798339844	-1.375244140625	-58.8947143554688
6.90749931335449	-1.43141174316406	-58.6313171386719
9.70900726318359	-1.5498046875	-58.9511108398438
-1.86361885070801	-1.60601806640625	-58.845703125
9.50173568725586	-1.83261108398438	-58.7586059570313
-1.67640113830566	-2.00074768066406	-58.6726989746094
9.56316757202148	-2.22747802734375	-58.8535461425781
-4.01490592956543	-2.51164245605469	-58.7620239257813
-1.59967231750488	-2.53697204589844	-58.7175598144531
9.27080535888672	-2.85099792480469	-58.534423828125
9.44980239868164	-2.8499755859375	-58.8364868164063
-3.70686531066895	-3.21638488769531	-58.8460388183594
-1.75779151916504	-2.94874572753906	-58.8719177246094
5.81121063232422	-3.15924072265625	-58.655517578125
9.29264068603516	-2.97634887695313	-58.6247863769531
-3.53953552246094	-3.43272399902344	-59.0308837890625
-3.41787528991699	-3.68919372558594	-58.6491088867188
-2.13226127624512	-3.41300964355469	-58.8731384277344
-1.23101806640625	-3.29377746582031	-57.3502197265625
-1.93346405029297	-3.46969604492188	-58.66650390625
[truncated: 99,333 more rows]
