# Supplementary material for: A Heuristically Accelerated Reinforcement Learning-Based Neurosurgical Path Planner
Source: Cyborg Bionic Syst. 2023 May 11;4:0026. doi: 10.34133/cbsystems.0026 (PMC10204738; doi:10.34133/cbsystems.0026)
Supplement: Supplementary file 1 — Supplementary 1. The brain environment data. Supplementary 2. The path planning code. [file cbsystems.0026.f1.zip › path_planning_env.py]

import csv
import random

import numpy as np
import matplotlib.pyplot as plt
import math

# 读取csv文件
with open('E://phd//steerable needle project//brain vessel//data//brain model.csv','r') as csvfile:
    reader = csv.reader(csvfile)
    rows = [row for row in reader]
    #print(rows)
data = np.array(rows)
data = data.astype(np.float)
x_model = data[:,0]
y_model = data[:,1]
z_model = data[:,2]
model = data

# tip=[4.111,27.4832,-101.929]
tip_all=[]
tip=[0,0,0]


class continuumEnv():
    N = 6  # 骨骼的块数
    H = 6  # 一块骨骼的高度6mm
    h0 = 2.5  # 最初状态下两块骨骼间距2.5mm
    d = 15  # 四根cable圆的直径15mm
    L0 = 51  # 最初长度
    D = 20
    action = [-1, 1]
    timeStep = 0.02
    x_goal = 15
    y_goal = 15
    z_goal = -10
    x0 = 0
    y0 = 0
    z0 = -10

    def __init__(self):

        self.viewer = None
        self.observation_space = [self.L0, self.L0, self.L0, self.L0]
        self.actions = [-1, 1]
        self.state = None
        self.L1 = None
        self.L2 = None
        self.L3 = None
        self.L4 = None
        self.observation = None
        self.reward = 0
        self.reset = 0
        self.done = 0
        self.on_goal = 0
        self.theta = 0
        self.phi = 0
        self.v0 = 0.2
        self.l0 = 1
        self.ks = 1
        #self.seed()

        high = np.array([-1., -1.],dtype=np.float32)
        # self.observation_space = spaces.Box(low=-0.1*high, high=0.1*high, dtype=np.float32)
        # self.action_space = spaces.Discrete(4)

    def collision(self, model, tip):
        tip_x=tip[0]
        tip_y=tip[1]
        tip_z=tip[2]
        x=model[:,0]
        y = model[:, 1]
        z = model[:, 2]
        d = ((x - tip_x)**2 + (y - tip_y)**2 + (z - tip_z)**2)**0.5
        # print(d)
        d=d.tolist()
        min_index=d.index(min(d))
        d_min = min(d)

        c_around = []
        angle = []


        print('collide with bronchial')
        colli = model[min_index,:]
        colli_x = colli[0]
        colli_y = colli[1]
        colli_z = colli[2]
        d1 = ((x - colli_x)**2 + (y - colli_y)**2 + (z - colli_z)**2)**0.5 #模型点与碰撞点距离
        # [d1_arrange, index] = sort(d1) #将距离从小到大排序
        # d1_list=d1.tolist()
        d1_arrange=np.sort(d1)#将距离从小到大排序
        index=np.argsort(d1)
        # print(index)
        index = index[1:21]
        colli_around = model[index,:]
        # c_around = [c_around,colli_around] # 碰撞点周围点
        vector_colli = colli_around - colli # 周围20个点与碰撞点组成的向量，20 * 3
        point_before_colli = [0.5, -1, -30]
        b = (colli - point_before_colli) # tip运动轨迹向量
        for i in range(20):
            coll_angle = 180 / math.pi * (math.acos(np.dot(vector_colli[i,:], b) / (np.linalg.norm(vector_colli[i,:])*np.linalg.norm(b)))) # 碰撞角与支气管壁夹角
            angle.append(coll_angle)
            angle_index = angle.index(min(angle))
            angle_min = min(angle)

        next_index = index[angle_index]
        next_tip = model[next_index,:]

        return next_tip

    def cal_next_potential_field(self,state,last_state,action,x_list,y_list,z_list):
        minima_flag = 0
        x_error, y_error, z_error = state
        x_last_error,y_last_error,z_last_error=last_state
        x_goal = self.x_goal
        y_goal = self.y_goal
        z_goal = self.z_goal
        x=x_goal-x_error
        y=y_goal-y_error
        z=z_goal-z_error
        x_last=x_goal-x_last_error
        y_last = y_goal - y_last_error
        z_last = z_goal - z_last_error
        d=10*((x_goal-x)**2+(y_goal-y)**2+(z_goal-z)**2)**0.5
        e1=-d  #计算第一个势场
        #找到支气管上距离tip最近的一个点
        with open('E://phd//steerable needle project//brain vessel//data//brain model.csv','r') as csvfile:
            reader = csv.reader(csvfile)
            rows = [row for row in reader]
        data = np.array(rows)
        data = data.astype(np.float)
        x_model = data[:, 0]
        y_model = data[:, 1]
        z_model = data[:, 2]
        #  model = data
        dn=((x-x_model)**2+(y-y_model)**2+(z-z_model)**2)**0.5
        dn.tolist()
        e2=10*min(dn)
        if min(dn)<0.3:
            e2=-50-10*min(dn)
        e=e1+e2
        #print('到内壁最近距离',min(dn))

        #############locla minima recording####################
        if len(x_list)>20:
            if (((x_list[-1]-x_list[-20])**2+(y_list[-1]-y_list[-20])**2+(z_list[-1]-z_list[-20])**2)<1)&(((x_list[-1]-x_goal)**2+(y_list[-1]-y_goal)**2+(z_list[-1]-z_goal)**2)>5):
                minima_x=x_list[-1]
                minima_y=y_list[-1]
                minima_z=z_list[-1]
                minima_flag=1
            else:
                minima_flag = 0

        ####################################################
        #print('minima flag is ',minima_flag)
        #计算周围点势能
        #当路径中有障碍物时，增大z项的k=200，其余时刻为2
        #####第一种情况#####
        if action==0:
            x_next=x+0.5
            y_next=y+0.5
            z_next=z+0.5

            #############reward#############


        #####第二种情况#####
        if action==1:
            x_next=x-0.5
            y_next=y+0.5
            z_next=z+0.5


        #####第三种情况#####
        if action==2:
            x_next=x-0.5
            y_next=y-0.5
            z_next=z+0.5

        #####第四种情况#####
        if action==3:
            x_next=x+0.5
            y_next=y-0.5
            z_next=z+0.5

        #####第五种情况#####
        if action==4:
            x_next=x+0.5
            y_next=y+0.5
            z_next=z-0.5

        #####第六种情况#####
        if action==5:
            x_next=x-0.5
            y_next=y+0.5
            z_next=z-0.5

        #####第七种情况#####
        if action==6:
            x_next=x-0.5
            y_next=y-0.5
            z_next=z-0.5

        #####第八种情况#####
        if action==7:
            x_next=x+0.5
            y_next=y-0.5
            z_next=z-0.5

        r1 = -((x_goal - x_next) ** 2 + (y_goal - y_next) ** 2 + (z_goal - z_next) ** 2) ** 0.5
        dn1 = ((x_next - x_model) ** 2 + (y_next - y_model) ** 2 + (z_next - z_model) ** 2) ** 0.5  # 与支气管最近点的距离

        dn1.tolist()
        # if min(dn1) < 5:
        #     r2 = min(dn1)
        # else:
        #     r2=0
        r2=-1/min(dn1)
        # if min(dn1)<0.3:
        #     e2_new1=-10*min(dn)
        r = r1 + r2
        state_next = np.array([x_goal-x_next, y_goal-y_next,z_goal-z_next])
        return state_next, r

        #return state_new, pyramid_list, s_prime

    def heuristic_policy(self,state,last_state,x_model,y_model,z_model):
        minima_flag = 0
        x_error, y_error, z_error = state
        x_last_error, y_last_error, z_last_error = last_state
        x_goal = self.x_goal
        y_goal = self.y_goal
        z_goal = self.z_goal
        x = x_goal - x_error
        y = y_goal - y_error
        z = z_goal - z_error
        x_last = x_goal - x_last_error
        y_last = y_goal - y_last_error
        z_last = z_goal - z_last_error
        # 找到支气管上距离tip最近的一个点
        # with open('E://PhD//brain vessel//data//brain model.csv', 'r') as csvfile:
        #     reader = csv.reader(csvfile)
        #     rows = [row for row in reader]
        # data = np.array(rows)
        # data = data.astype(np.float)
        # x_model = data[:, 0]
        # y_model = data[:, 1]
        # z_model = data[:, 2]
        #  model = data
        dn = ((x - x_model) ** 2 + (y - y_model) ** 2 + (z - z_model) ** 2) ** 0.5
        dn.tolist()

        #####第一种情况#####
        x1 = x + 0.5
        y1 = y + 0.5
        z1 = z + 0.5
        e1_new1 = -30 * ((x_goal - x1) ** 2 + (y_goal - y1) ** 2 + (z_goal - z1) ** 2) ** 0.5
        dn1 = ((x1 - x_model) ** 2 + (y1 - y_model) ** 2 + (z1 - z_model) ** 2) ** 0.5  # 与支气管最近点的距离
        dn1.tolist()
        dn_min1 = min(dn1)
        if dn_min1 < 5:
            e2_new1 = 25 * min(dn1)
        else:
            e2_new1 = 5 * min(dn1)
        # if min(dn1)<0.5:
        #     e2_new1=-10000000
        # else:
        #     e2_new1=0
        v_st = np.array([x1 - self.x0, y1 - self.y0, z1 - self.z0])
        v_st_norm = np.linalg.norm(v_st)
        # e3_new1=20*(np.dot(v_gt,v_st))/(v_gt_norm*v_st_norm)
        # e4_new1=10*(abs(x1-self.x0)+abs(y1-self.y0)+abs(z1-self.z0))
        x1_dot = (x1 - x_last) / 0.2
        x1_ddot = (x1 - 2 * x + x_last) / 0.04
        y1_dot = (y1 - y_last) / 0.2
        y1_ddot = (y1 - 2 * y + y_last) / 0.04
        z1_dot = (z1 - z_last) / 0.2
        z1_ddot = (z1 - 2 * z + z_last) / 0.04
        e3_new1 = 0.5 * math.sqrt(
            (z1_ddot * y1_dot - y1_ddot * z1_dot) ** 2 + (x1_ddot * z1_dot - z1_ddot * x1_dot) ** 2 +
            (y1_ddot * x1_dot - x1_ddot * y1_dot) ** 2) / (x1_dot ** 2 + y1_dot ** 2 + z1_dot ** 2) ** 1.5
        # e3_new1=0
        e_new1 = e1_new1 + e2_new1 - e3_new1
        if minima_flag == 1:
            e_minima = -100 / (((x1 - minima_x) ** 2 + (y1 - minima_y) ** 2 + (z1 - minima_z) ** 2) ** 0.5)
            e_new1 = e1_new1 + e2_new1 + e_minima
        if (abs(x1 - x_last) < 0.05) & (abs(y1 - y_last) < 0.05) & (abs(z1 - z_last) < 0.05):
            e_new1 = -100000000

        #####第二种情况#####
        x2 = x - 0.5
        y2 = y + 0.5
        z2 = z + 0.5
        e1_new2 = -30 * ((x_goal - x2) ** 2 + (y_goal - y2) ** 2 + (z_goal - z2) ** 2) ** 0.5
        # e1_new2 = -20 * ((x_goal - x2) ** 2 + (y_goal - y2) ** 2) ** 0.5 - 50* ((z_goal - z2) ** 2) ** 0.5
        dn2 = ((x2 - x_model) ** 2 + (y2 - y_model) ** 2 + (z2 - z_model) ** 2) ** 0.5  # 与支气管最近点的距离
        dn2.tolist()
        dn_min2 = min(dn2)
        if dn_min2 < 5:
            e2_new2 = 25 * min(dn2)
        else:
            e2_new2 = 5 * min(dn2)
        # if min(dn2) < 0.5:
        #     e2_new2 = -10000000
        # else:
        #     e2_new2 = 0
        # v_st2 = np.array([x2 - self.x0, y2 - self.y0, z2 - self.z0])
        # v_st_norm2 = np.linalg.norm(v_st2)
        # e3_new2 = 20 * (np.dot(v_gt, v_st2)) / (v_gt_norm * v_st_norm2)
        # e4_new2 = 10 * (abs(x2 - self.x0) + abs(y2 - self.y0) + abs(z2 - self.z0))
        x2_dot = (x2 - x_last) / 0.2
        x2_ddot = (x2 - 2 * x + x_last) / 0.04
        y2_dot = (y2 - y_last) / 0.2
        y2_ddot = (y2 - 2 * y + y_last) / 0.04
        z2_dot = (z2 - z_last) / 0.2
        z2_ddot = (z2 - 2 * z + z_last) / 0.04
        e3_new2 = 0.5 * math.sqrt(
            (z2_ddot * y2_dot - y2_ddot * z2_dot) ** 2 + (x2_ddot * z2_dot - z2_ddot * x2_dot) ** 2 +
            (y2_ddot * x2_dot - x2_ddot * y2_dot) ** 2) / (x2_dot ** 2 + y2_dot ** 2 + z2_dot ** 2) ** 1.5
        # e3_new2=0
        e_new2 = e1_new2 + e2_new2 - e3_new2
        if minima_flag == 1:
            e_minima = -100 / (((x1 - minima_x) ** 2 + (y1 - minima_y) ** 2 + (z1 - minima_z) ** 2) ** 0.5)
            e_new2 = e1_new2 + e2_new2 + e_minima
        if (abs(x2 - x_last) < 0.05) & (abs(y2 - y_last) < 0.05) & (abs(z2 - z_last) < 0.05):
            e_new2 = -100000000

        #####第三种情况#####
        x3 = x - 0.5
        y3 = y - 0.5
        z3 = z + 0.5
        e1_new3 = -30 * ((x_goal - x3) ** 2 + (y_goal - y3) ** 2 + (z_goal - z3) ** 2) ** 0.5
        # e1_new3 = -20 * ((x_goal - x3) ** 2 + (y_goal - y3) ** 2) ** 0.5 - 50 * ((z_goal - z3) ** 2) ** 0.5
        dn3 = ((x3 - x_model) ** 2 + (y3 - y_model) ** 2 + (z3 - z_model) ** 2) ** 0.5  # 与支气管最近点的距离
        dn3.tolist()
        dn_min3 = min(dn3)
        if dn_min3 < 5:
            e2_new3 = 25 * min(dn3)
        else:
            e2_new3 = 5 * min(dn3)
        # if min(dn3)<0.5:
        #     e2_new3=-10000000
        # else:
        #     e2_new3=0
        v_st3 = np.array([x3 - self.x0, y3 - self.y0, z3 - self.z0])
        v_st_norm3 = np.linalg.norm(v_st3)
        # e3_new3=20*(np.dot(v_gt,v_st3))/(v_gt_norm*v_st_norm3)
        # e4_new3 = 10 * (abs(x3 - self.x0) + abs(y3 - self.y0) + abs(z3 - self.z0))
        x3_dot = (x3 - x_last) / 0.2
        x3_ddot = (x3 - 2 * x + x_last) / 0.04
        y3_dot = (y3 - y_last) / 0.2
        y3_ddot = (y3 - 2 * y + y_last) / 0.04
        z3_dot = (z3 - z_last) / 0.2
        z3_ddot = (z3 - 2 * z + z_last) / 0.04
        e3_new3 = 0.5 * math.sqrt(
            (z3_ddot * y3_dot - y3_ddot * z3_dot) ** 2 + (x3_ddot * z3_dot - z3_ddot * x3_dot) ** 2 +
            (y3_ddot * x3_dot - x3_ddot * y3_dot) ** 2) / (x3_dot ** 2 + y3_dot ** 2 + z3_dot ** 2) ** 1.5
        # e2_new3=0
        e_new3 = e1_new3 + e2_new3 - e3_new3
        if minima_flag == 1:
            e_minima = -100 / (((x1 - minima_x) ** 2 + (y1 - minima_y) ** 2 + (z1 - minima_z) ** 2) ** 0.5)
            e_new3 = e1_new3 + e2_new3 + e_minima
        if (abs(x3 - x_last) < 0.05) & (abs(y3 - y_last) < 0.05) & (abs(z3 - z_last) < 0.05):
            e_new3 = -100000000

        #####第四种情况#####
        x4 = x + 0.5
        y4 = y - 0.5
        z4 = z + 0.5
        e1_new4 = -30 * ((x_goal - x4) ** 2 + (y_goal - y4) ** 2 + (z_goal - z4) ** 2) ** 0.5
        # e1_new4 = -20 * ((x_goal - x4) ** 2 + (y_goal - y4) ** 2) ** 0.5 - 50 * ((z_goal - z4) ** 2) ** 0.5
        dn4 = ((x4 - x_model) ** 2 + (y4 - y_model) ** 2 + (z4 - z_model) ** 2) ** 0.5  # 与支气管最近点的距离
        dn4.tolist()
        dn_min4 = min(dn4)
        if dn_min4 < 5:
            e2_new4 = 25 * min(dn4)
        else:
            e2_new4 = 5 * min(dn4)
        # if min(dn4)<0.5:
        #     e2_new4=-10000000
        # else:
        #     e2_new4=0
        v_st4 = np.array([x4 - self.x0, y4 - self.y0, z4 - self.z0])
        v_st_norm4 = np.linalg.norm(v_st4)
        # e3_new4=20*(np.dot(v_gt,v_st4))/(v_gt_norm*v_st_norm4)
        x4_dot = (x4 - x_last) / 0.2
        x4_ddot = (x4 - 2 * x + x_last) / 0.04
        y4_dot = (y4 - y_last) / 0.2
        y4_ddot = (y4 - 2 * y + y_last) / 0.04
        z4_dot = (z4 - z_last) / 0.2
        z4_ddot = (z4 - 2 * z + z_last) / 0.04
        e3_new4 = 0.5 * math.sqrt(
            (z4_ddot * y4_dot - y4_ddot * z4_dot) ** 2 + (x4_ddot * z4_dot - z4_ddot * x4_dot) ** 2 +
            (y4_ddot * x4_dot - x4_ddot * y4_dot) ** 2) / (x4_dot ** 2 + y4_dot ** 2 + z4_dot ** 2) ** 1.5
        # e3_new4=0
        e_new4 = e1_new4 + e2_new4 - e3_new4
        if minima_flag == 1:
            e_minima = -100 / (((x1 - minima_x) ** 2 + (y1 - minima_y) ** 2 + (z1 - minima_z) ** 2) ** 0.5)
            e_new4 = e1_new4 + e2_new4 + e_minima
        if (abs(x4 - x_last) < 0.05) & (abs(y4 - y_last) < 0.05) & (abs(z4 - z_last) < 0.05):
            e_new4 = -100000000

        #####第五种情况#####
        x5 = x + 0.5
        y5 = y + 0.5
        z5 = z - 0.5
        e1_new5 = -30 * ((x_goal - x5) ** 2 + (y_goal - y5) ** 2 + (z_goal - z5) ** 2) ** 0.5
        # e1_new5 = -20 * ((x_goal - x5) ** 2 + (y_goal - y5) ** 2) ** 0.5 - 50 * ((z_goal - z5) ** 2) ** 0.5
        dn5 = ((x5 - x_model) ** 2 + (y5 - y_model) ** 2 + (z5 - z_model) ** 2) ** 0.5  # 与支气管最近点的距离
        dn5.tolist()
        dn_min5 = min(dn5)
        if dn_min5 < 5:
            e2_new5 = 25 * min(dn5)
        else:
            e2_new5 = 5 * min(dn5)
        # if min(dn5)<0.5:
        #     e2_new5=-10000000
        # else:z
        #     e2_new5=0
        # v_st5 = np.array([x5 - self.x0, y5 - self.y0, z5 - self.z0])
        # v_st_norm5 = np.linalg.norm(v_st5)
        # e3_new5 = 20 * (np.dot(v_gt, v_st5)) / (v_gt_norm * v_st_norm5)
        x5_dot = (x5 - x_last) / 0.2
        x5_ddot = (x5 - 2 * x + x_last) / 0.04
        y5_dot = (y5 - y_last) / 0.2
        y5_ddot = (y5 - 2 * y + y_last) / 0.04
        z5_dot = (z5 - z_last) / 0.2
        z5_ddot = (z5 - 2 * z + z_last) / 0.04
        e3_new5 = 0.5 * math.sqrt(
            (z5_ddot * y5_dot - y5_ddot * z5_dot) ** 2 + (x5_ddot * z5_dot - z5_ddot * x5_dot) ** 2 +
            (y5_ddot * x5_dot - x5_ddot * y5_dot) ** 2) / (x5_dot ** 2 + y5_dot ** 2 + z5_dot ** 2) ** 1.5
        # e3_new5=0
        e_new5 = e1_new5 + e2_new5 - e3_new5
        if minima_flag == 1:
            e_minima = -100 / (((x1 - minima_x) ** 2 + (y1 - minima_y) ** 2 + (z1 - minima_z) ** 2) ** 0.5)
            e_new5 = e1_new5 + e2_new5 + e_minima
        if (abs(x5 - x_last) < 0.05) & (abs(y5 - y_last) < 0.05) & (abs(z5 - z_last) < 0.05):
            e_new5 = -100000000

        #####第六种情况#####
        x6 = x - 0.5
        y6 = y + 0.5
        z6 = z - 0.5
        e1_new6 = -30 * ((x_goal - x6) ** 2 + (y_goal - y6) ** 2 + (z_goal - z6) ** 2) ** 0.5
        # e1_new6 = -20 * ((x_goal - x6) ** 2 + (y_goal - y6) ** 2) ** 0.5 - 50 * ((z_goal - z6) ** 2) ** 0.5
        dn6 = ((x6 - x_model) ** 2 + (y6 - y_model) ** 2 + (z6 - z_model) ** 2) ** 0.5  # 与支气管最近点的距离
        dn6.tolist()
        dn_min6 = min(dn6)
        if dn_min6 < 5:
            e2_new6 = 25 * min(dn6)
        else:
            e2_new6 = 5 * min(dn6)
        # if min(dn6)<0.5:
        #     e2_new6=-10000000
        # else:
        #     e2_new6=0
        # v_st6 = np.array([x6 - self.x0, y6 - self.y0, z6 - self.z0])
        # v_st_norm6 = np.linalg.norm(v_st6)
        # e3_new6 = 20 * (np.dot(v_gt, v_st6)) / (v_gt_norm * v_st_norm6)
        x6_dot = (x6 - x_last) / 0.2
        x6_ddot = (x6 - 2 * x + x_last) / 0.04
        y6_dot = (y6 - y_last) / 0.2
        y6_ddot = (y6 - 2 * y + y_last) / 0.04
        z6_dot = (z6 - z_last) / 0.2
        z6_ddot = (z6 - 2 * z + z_last) / 0.04
        e3_new6 = 0.5 * math.sqrt(
            (z6_ddot * y6_dot - y6_ddot * z6_dot) ** 2 + (x6_ddot * z6_dot - z6_ddot * x6_dot) ** 2 +
            (y6_ddot * x6_dot - x6_ddot * y6_dot) ** 2) / (x6_dot ** 2 + y6_dot ** 2 + z6_dot ** 2) ** 1.5
        # e3_new6=0
        e_new6 = e1_new6 + e2_new6 - e3_new6
        if minima_flag == 1:
            e_minima = -100 / (((x1 - minima_x) ** 2 + (y1 - minima_y) ** 2 + (z1 - minima_z) ** 2) ** 0.5)
            e_new6 = e1_new6 + e2_new6 + e_minima
        if (abs(x6 - x_last) < 0.05) & (abs(y6 - y_last) < 0.05) & (abs(z6 - z_last) < 0.05):
            e_new6 = -100000000

        #####第七种情况#####
        x7 = x - 0.5
        y7 = y - 0.5
        z7 = z - 0.5
        e1_new7 = -30 * ((x_goal - x7) ** 2 + (y_goal - y7) ** 2 + (z_goal - z7) ** 2) ** 0.5
        # e1_new7 = -20 * ((x_goal - x7) ** 2 + (y_goal - y7) ** 2) ** 0.5 - 50 * ((z_goal - z7) ** 2) ** 0.5
        dn7 = ((x7 - x_model) ** 2 + (y7 - y_model) ** 2 + (z7 - z_model) ** 2) ** 0.5  # 与支气管最近点的距离
        dn7.tolist()
        dn_min7 = min(dn7)
        if dn_min7 < 5:
            e2_new7 = 25 * min(dn7)
        else:
            e2_new7 = 5 * min(dn7)
        # if min(dn7)<0.5:
        #     e2_new7=-10000000
        # else:
        #     e2_new7=0
        # v_st7 = np.array([x7 - self.x0, y7 - self.y0, z7 - self.z0])
        # v_st_norm7 = np.linalg.norm(v_st7)
        x7_dot = (x7 - x_last) / 0.2
        x7_ddot = (x7 - 2 * x + x_last) / 0.04
        y7_dot = (y7 - y_last) / 0.2
        y7_ddot = (y7 - 2 * y + y_last) / 0.04
        z7_dot = (z7 - z_last) / 0.2
        z7_ddot = (z7 - 2 * z + z_last) / 0.04
        e3_new7 = 0.5 * math.sqrt(
            (z7_ddot * y7_dot - y7_ddot * z7_dot) ** 2 + (x7_ddot * z7_dot - z7_ddot * x7_dot) ** 2 +
            (y7_ddot * x7_dot - x7_ddot * y7_dot) ** 2) / (
                          x7_dot ** 2 + y7_dot ** 2 + z7_dot ** 2) ** 1.5
        # e3_new7=0
        e_new7 = e1_new7 + e2_new7 - e3_new7
        if minima_flag == 1:
            e_minima = -100 / (((x1 - minima_x) ** 2 + (y1 - minima_y) ** 2 + (z1 - minima_z) ** 2) ** 0.5)
            e_new7 = e1_new7 + e2_new7 + e_minima
        if (abs(x7 - x_last) < 0.05) & (abs(y7 - y_last) < 0.05) & (abs(z7 - z_last) < 0.05):
            e_new7 = -100000000

        #####第八种情况#####
        x8 = x + 0.5
        y8 = y - 0.5
        z8 = z - 0.5
        e1_new8 = -30 * ((x_goal - x8) ** 2 + (y_goal - y8) ** 2 + (z_goal - z8) ** 2) ** 0.5
        # e1_new8 = -20 * ((x_goal - x8) ** 2 + (y_goal - y8) ** 2) ** 0.5 - 50 * ((z_goal - z8) ** 2) ** 0.5
        dn8 = ((x8 - x_model) ** 2 + (y8 - y_model) ** 2 + (z8 - z_model) ** 2) ** 0.5  # 与支气管最近点的距离
        dn8.tolist()
        dn_min8 = min(dn8)
        if dn_min8 < 5:
            e2_new8 = 25 * min(dn8)
        else:
            e2_new8 = 5 * min(dn8)
        # if min(dn8)<0.5:
        #     e2_new8=-10000000
        # else:
        #     e2_new8=0
        # v_st8 = np.array([x8 - self.x0, y8 - self.y0, z8 - self.z0])
        # v_st_norm8 = np.linalg.norm(v_st8)
        x8_dot = (x8 - x_last) / 0.2
        x8_ddot = (x8 - 2 * x + x_last) / 0.04
        y8_dot = (y8 - y_last) / 0.2
        y8_ddot = (y8 - 2 * y + y_last) / 0.04
        z8_dot = (z8 - z_last) / 0.2
        z8_ddot = (z8 - 2 * z + z_last) / 0.04
        e3_new8 = 0.5 * math.sqrt(
            (z8_ddot * y8_dot - y8_ddot * z8_dot) ** 2 + (x8_ddot * z8_dot - z8_ddot * x8_dot) ** 2 +
            (y8_ddot * x8_dot - x8_ddot * y8_dot) ** 2) / (x8_dot ** 2 + y8_dot ** 2 + z8_dot ** 2) ** 1.5
        # e3_new8=0
        e_new8 = e1_new8 + e2_new8 - e3_new8
        if minima_flag == 1:
            e_minima = -100 / (((x1 - minima_x) ** 2 + (y1 - minima_y) ** 2 + (z1 - minima_z) ** 2) ** 0.5)
            e_new8 = e1_new8 + e2_new8 + e_minima
        if (abs(x8 - x_last) < 0.05) & (abs(y8 - y_last) < 0.05) & (abs(z8 - z_last) < 0.05):
            e_new8 = -100000000

        e_new_list = [e_new1, e_new2, e_new3, e_new4, e_new5, e_new6, e_new7, e_new8]
        index = e_new_list.index(max(e_new_list))
        return index


    def step_collision(self, action1Idx, action2Idx, action3Idx, observation, state, b_con):
        state = np.array(self.state)
        x_error, y_error, z_error = state
        x_goal = self.x_goal
        y_goal = self.y_goal
        z_goal = self.z_goal
        x_tip=x_goal-x_error
        y_tip=y_goal-y_error
        z_tip=z_goal-z_error


        return state, action1Idx, action2Idx, action3Idx, reward, next_state, done, reset, observation, next_observation, x, y, z, z0, x_goal, y_goal, z_goal, reward3

    def step(self, action1Idx, action2Idx, action3Idx, observation, state):
        '''
        ser = serial.Serial("COM3", 9600, timeout=0.5)
        if (action1Idx == 0) & (action2Idx == 0):
            action = "0"
        if (action1Idx == 0) & (action2Idx == 1):
            action = "1"
        if (action1Idx == 1) & (action2Idx == 0):
            action = "2"
        if (action1Idx == 1) & (action2Idx == 1):
            action = "3"
        ser.write(action.encode())
        '''
        # print(action)
        # print(aaa)
        self.done = 0
        x_goal = self.x_goal
        y_goal = self.y_goal
        z_goal = self.z_goal
        f_goal = self.f_goal
        state = np.array(self.state)
        x_error, y_error, z_error = state
        ###########得到cable长度##########

        L1, L2, L3, L4 = observation
        theta_max = 2 * math.atan(self.h0 / self.D)
        L_max = self.L0 + 2 * self.N * (self.d / 2 * math.sin(theta_max / 2) - self.h0 * (math.sin(theta_max / 4)) ** 2)

        if action1Idx == 0:
            action1 = -1
        else:
            action1 = 1
        self.L1 = L1 + action1 * self.timeStep
        self.L3 = L3 - action1 * self.timeStep

        if action2Idx == 0:
            action2 = -1
        else:
            action2 = 1
        self.L2 = L2 + action2 * self.timeStep
        self.L4 = L4 - action2 * self.timeStep

        if action3Idx == 0:
            action3 = -1
            z0 = z0 + action3 * self.timeStep
        else:
            action3 = 1
            z0 = z0 + action3 * self.timeStep
        if self.L1 >= L_max:
            self.L1 = L_max
            self.L3 = 2 * self.L0 - self.L1
        if self.L2 >= L_max:
            self.L2 = L_max
            self.L4 = 2 * self.L0 - self.L2
        if self.L3 >= L_max:
            self.L3 = L_max
            self.L1 = 2 * self.L0 - self.L3
        if self.L4 >= L_max:
            self.L4 = L_max
            self.L2 = 2 * self.L0 - self.L4
        next_observation = np.array([self.L1, self.L2, self.L3, self.L4])

        a = self.L1
        b = self.L2
        c = self.L3
        d = self.L4

        n = self.N
        dd = self.d
        ##################得到next_state#################
        t = self.timeStep
        if (a == c) & (b == d):
            phi = 0
            theta = 0
            r = math.inf
            x = 0
            y = 0

        if (a == c) & (b < d):
            phi = -math.pi / 2
            theta = abs(d - b) / (2 * self.d)
            r = ((a + b + c + d) * self.d) / (2 * self.d)
            x = 0
            y = r * (1 - math.cos(theta)) * math.sin(phi)

        if (a == c) & (b > d):
            phi = math.pi / 2
            theta = abs(d - b) / (2 * self.d)
            r = ((a + b + c + d) * self.d) / (2 * abs(d - b))
            x = 0
            y = r * (1 - math.cos(theta)) * math.sin(phi)

        if (a < c) & (b == d):
            phi = math.pi
            theta = abs(c - a) / (2 * self.d)
            r = ((a + b + c + d) * self.d) / (2 * abs(c - a))
            x = r * (1 - math.cos(theta)) * math.cos(phi)
            y = 0

        if (a > c) & (b == d):
            phi = 0
            theta = abs(c - a) / (2 * self.d)
            r = ((a + b + c + d) * self.d) / (2 * abs(c - a))
            x = r * (1 - math.cos(theta)) * math.cos(phi)
            y = 0

        if (a > c) & (b > d):
            phi = math.atan2((b - d), (a - c))
            theta = abs(((a - 3 * b + c + d) * ((c - a) ** 2 + (d - b) ** 2) ** 0.5) / (4 * self.d * (d - b)))
            r = (self.d * (a + b + c + d) * (d - b)) / ((a - 3 * b + c + d) * ((c - a) ** 2 + (d - b) ** 2) ** 0.5)
            x = r * (1 - math.cos(theta)) * math.cos(phi)
            y = r * (1 - math.cos(theta)) * math.sin(phi)

        if (a > c) & (b < d):
            phi = -abs(math.atan2((b - d), (a - c)))
            theta = abs(((a - 3 * b + c + d) * ((c - a) ** 2 + (d - b) ** 2) ** 0.5) / (4 * self.d * (d - b)))
            r = (self.d * (a + b + c + d) * (d - b)) / ((a - 3 * b + c + d) * ((c - a) ** 2 + (d - b) ** 2) ** 0.5)
            x = r * (1 - math.cos(theta)) * math.cos(phi)
            y = r * (1 - math.cos(theta)) * math.sin(phi)

        if (a < c) & (b < d):
            phi = math.atan2((b - d), (a - c))
            theta = abs(((a - 3 * b + c + d) * ((c - a) ** 2 + (d - b) ** 2) ** 0.5) / (4 * self.d * (d - b)))
            r = abs((self.d * (a + b + c + d) * (d - b)) / ((a - 3 * b + c + d) * ((c - a) ** 2 + (d - b) ** 2) ** 0.5))
            x = -abs(r * (1 - math.cos(theta)) * math.cos(phi))
            y = -abs(r * (1 - math.cos(theta)) * math.sin(phi))

        if (a < c) & (b > d):
            phi = math.atan2((b - d), (a - c))
            theta = abs(((a - 3 * b + c + d) * ((c - a) ** 2 + (d - b) ** 2) ** 0.5) / (4 * self.d * (d - b)))
            r = abs((self.d * (a + b + c + d) * (d - b)) / ((a - 3 * b + c + d) * ((c - a) ** 2 + (d - b) ** 2) ** 0.5))
            x = -abs(r * (1 - math.cos(theta)) * math.cos(phi))
            y = abs(r * (1 - math.cos(theta)) * math.sin(phi))

        x_error = x_goal - x
        y_error = y_goal - y
        # print(x,y)

        if theta == 0:
            z = z0 + self.L0

        else:
            z = z0 + r * math.sin(theta)
        # print("action3",action3, "z", z, "rmath.sin(theta)", r*math.sin(theta))

        z_error = z_goal - z
        next_state = np.array([x_error, y_error, z_error])

        # 更新状态奖励等
        self.check_goal()
        reward = self.reward
        reward3 = self.reward3
        done = self.done
        reset = self.reset

        if reset == 1:
            reset = 1
        else:
            reset = 0

        self.state = next_state
        self.done = done
        # print(['theta:', state[0], 'theta_dot:', state[1], 'IsDone: ', is_done])
        return state, action1Idx, action2Idx, action3Idx, reward, next_state, done, reset, observation, next_observation, x, y, z, z0, x_goal, y_goal, z_goal, reward3


    def check_goal(self):
        self.generate_reward()
        self.generate_reset()
        self.reward = -10 * (abs(self.state[0]) + abs(self.state[1]))
        self.reward1 = -abs(self.state[0])
        self.reward2 = -abs(self.state[1])

        if (-0.1 < self.state[0] < 0.1) & (-0.1 < self.state[1] < 0.1):
            self.reward = self.reward + 10
            self.done = 1

    def reset_code(self):
        self.x0 = -9.3
        self.y0 = 79.5
        self.z0 = 9.5
        self.x_goal = 0
        self.y_goal = 5
        self.z_goal = -21
        self.state = np.array([self.x_goal-self.x0, self.y_goal-self.y0,self.z_goal-self.z0], dtype=float)
        self.on_goal = 0
        self.done = 0
        return self.state, self.x_goal, self.y_goal, self.z_goal
